# Supplementary material for: Decoding the Cellular Heterogeneity and Malignant Progression of Human Penile Squamous Cell Carcinoma by Single‐Cell RNA Sequencing
Source: Adv Sci (Weinh). 2026 Feb 4;13(14):e03894. doi: 10.1002/advs.202503894 (PMC12970255; doi:10.1002/advs.202503894)
Supplement: Supplementary file 2 — Supporting File 2: advs72682‐sup‐0002‐Table1.xlsx. [file ADVS-13-e03894-s006.xlsx]

## Sheet: Sheet1
Supplementary Table 1
Donor ID	Sample ID	Sex	Age	Location	TNM	Grade	Sample Type	Platform	Circumcision	HPV status	Vascular invasion	Perineural invasion
1	D1_Tumor	Male	67	Foreskin	T1aN0M0	G2	Tumor	Singleron	No	Negative	Absent	Present
1	D1_Adj_Normal	Male	67	Foreskin	T1aN0M0	G2	Adj_Normal	Singleron	No	Negative	Absent	Present
2	D2_Tumor	Male	62	Foreskin	T1bN0M0	G1	Tumor	Singleron	No	Negative	Absent	Present
2	D2_Adj_Normal	Male	62	Foreskin	T1bN0M0	G1	Adj_Normal	Singleron	No	Negative	Absent	Present
3	D3_Tumor	Male	65	Foreskin	T1bN1M0	G1	Tumor	Singleron	No	-	Absent	Absent
4	D4_Tumor	Male	43	Foreskin	T1bN0M0	G2	Tumor	BD Rhapsody	Yes	Positive	Absent	Absent
4	D4_Adj_Normal	Male	43	Foreskin	T1bN0M0	G2	Adj_Normal	BD Rhapsody	Yes	Positive	Absent	Absent
5	D5_Tumor	Male	86	Foreskin	T1aN0M0	G1	Tumor	SeekOne	No	-	Absent	Absent
6	D6_Tumor	Male	67	Foreskin	T1bN1M0	G2	Tumor	SeekOne	No	-	Absent	Absent
6	D6_Adj_Normal	Male	67	Foreskin	T1bN1M0	G2	Adj_Normal	SeekOne	No	-	Absent	Absent
7	D7_Tumor	Male	65	Foreskin	T3N3Mx	G1	Tumor	SeekOne	No	-	Absent	Present
8	D8_Tumor	Male	61	Foreskin	T1bN0M0	G1	Tumor	SeekOne	No	-	Absent	Absent
8	D8_Adj_Normal	Male	61	Foreskin	T1bN0M0	G1	Adj_Normal	SeekOne	No	-	Absent	Absent
9	D9_Adj_Normal	Male	55	Foreskin	T1aN0M0	G1	Adj_Normal	SeekOne	Yes	-	Absent	Absent
10	D10_Tumor	Male	61	Foreskin	T2N2M0	G1	Tumor	SeekOne	Yes	-	Absent	Present
