# Supplementary material for: Decoding the Cellular Heterogeneity and Malignant Progression of Human Penile Squamous Cell Carcinoma by Single‐Cell RNA Sequencing
Source: Adv Sci (Weinh). 2026 Feb 4;13(14):e03894. doi: 10.1002/advs.202503894 (PMC12970255; doi:10.1002/advs.202503894)
Supplement: Supplementary file 3 — Supporting File 3: advs72682‐sup‐0003‐Table2.xlsx. [file ADVS-13-e03894-s001.xlsx]

## Sheet: Sheet1
Supplementary Table 2
ID	Age	T	N	M	G	TNM	IS	IV	IV/（IS+IV）	IS/（IS+IV）	SEMA3C-IS	SEMA3C-IV	IV-SEMA3C	IS-SEMA3C	MVD-IS	MVD-IV	MVD-IV/（IS+IV）	Date	Status	Time
1211836	47	1b	0	0	2	Ⅱa	70	5	0.0666667	0.933333	0	0	0	0	7	3	0.3	2018-09-12	0	2616
1213303	43	1a	1	0	1	Ⅲa	45	15	0.25	0.75	2	4	1	1.5			#DIV/0!	2018-09-20	0	2608
1223175	29	2	0	0	3	Ⅱa	65	8	0.109589	0.890411	0	3	0.328767	0	13	7	0.35	2018-11-14	0	2553
1224162	65	1a	0	0	1	Ⅰ	45	9	0.166667	0.833333	0	2	1	0	6	10	0.625	2018-11-19	0	2548
1229903	39	3	2	0	1	Ⅳ	10	50	0.833333	0.166667	2	4	3.33333	0.333333	1	32	0.969697	2018-12-20	0	2517
1232068	49	2	2	0	2	Ⅳ	10	25	0.714286	0.285714	0	3	2.14286	0	1	22	0.956522	2019-01-01	1	640
1238023	53	1a	1	0	1	Ⅲa	45	5	0.1	0.9	2	3	0.3	1.8	6	3	0.333333	2019-02-09	0	2466
1241099	76	2	2	0	1	Ⅲb	35	10	0.222222	0.777778	0	4	0.888889	0	5	11	0.6875	2019-03-18	0	2429
1242321	78	1a	0	0	2	Ⅰ	85	2	0.0229885	0.977011	1	1	0.5	0.977011	6	3	0.333333	2019-03-03	0	2444
1247986	49	1a	0	0	1	Ⅰ	65	22	0.252874	0.747126	1	3	0.758621	0.747126			#DIV/0!	2019-04-02	0	2414
1253247	42	2	2	0	1	Ⅲb	30	15	0.333333	0.666667	2	4	1.33333	1.33333	5	21	0.807692	2019-04-24	0	2392
1256416	59	3	0	0	1	Ⅱb	55	7	0.112903	0.887097	0	1	1	0	6	2	0.25	2019-05-14	0	2372
1260653	79	3	2	0	2	Ⅲb	35	15	0.3	0.7	1	3	0.9	0.7	12	3	0.2	2019-06-02	0	2353
1262258	68	1a	1	0	1	Ⅲa	40	20	0.333333	0.666667	0	3	1	0	3	15	0.833333	2019-06-13	0	2207
1267450	64	2	2	0	2	Ⅲb	15	10	0.4	0.6	2	4	1.6	1.2	6	14	0.7	2019-07-06	0	2319
1276415	52	1a	2	0	1	Ⅲb	20	15	0.428571	0.571429	2	3	1.28571	1.14286	12	8	0.4	2019-08-24	0	2270
1278347	49	3	2	0	1	Ⅲb	42	15	0.263158	0.736842	1	4	1.05263	0.736842	8	6	0.428571	2019-09-02	0	2261
1278762	53	1a	2	0	1	Ⅲb	25	10	0.285714	0.714286	2	4	1.14286	1.42857	3	19	0.863636	2019-09-02	0	2261
1283026	63	2	0	0	1	Ⅱa	75	3	0.0384615	0.961538	2	4	0.153846	1.92308	5	7	0.583333	2019-10-06	0	2227
1290070	53	2	1	0	2	Ⅲa	30	15	0.333333	0.666667	1	4	1.33333	0.666667			#DIV/0!	2019-11-10	0	2192
1292271	48	3	2	0	2	Ⅲb	15	25	0.625	0.375	2	2	1.25	0.75	3	2	0.4	2019-07-16	0	2309
1301133	66	3	2	0	2	Ⅲb	40	8	0.166667	0.833333	0	2	0.333333	0	9	3	0.25	2020-01-06	0	2135
1306175	57	2	1	0	2	Ⅲa	75	2	0.025974	0.974026	1	0	0	0.974026	4	3	0.428571	2020-04-01	0	2049
1307059	75	1a	1	0	1	Ⅲa	30	15	0.333333	0.666667	1	3	1	0.666667	7	3	0.3	2020-04-07	0	2043
1308062	46	1a	2	0	1	Ⅲb	20	10	0.333333	0.666667	1	2	0.666667	0.666667	1	7	0.875	2020-05-25	0	1995
1309410	68	3	2	0	1	Ⅲb	25	15	0.375	0.625	2	4	1.5	1.25	7	29	0.805556	2020-04-17	0	2033
1312051	48	3	0	0	1	Ⅱb	55	8	0.126984	0.873016	2	4	0.507937	1.74603	8	5	0.384615	2020-07-24	0	1935
1314687	59	3	2	0	2	Ⅲb	75	20	0.210526	0.789474	0	3	0.631579	0	3	27	0.9	2020-05-22	0	1998
1317979	60	3	3	0	2	Ⅳ	30	15	0.333333	0.666667	0	4	1.33333	0	3	6	0.666667	2020-06-08	1	245
1330678	69	3	3	0	1	Ⅳ	30	15	0.333333	0.666667	2	4	1.33333	1.33333	12	36	0.75	2021-03-07	1	730
1335680	55	1a	0	0	1	Ⅰ	80	5	0.0588235	0.941176	2	2	0.5	1.88235	14	5	0.263158	2018-11-29	0	2538
1346115	72	1a	1	0	0	Ⅲa	20	25	0.555556	0.444444	2	4	2.22222	0.888889	3	37	0.925	2020-11-07	1	468
1351396	52	3	2	0	2	Ⅲb	15	5	0.25	0.75	0	4	1	0	2	2	0.5	2020-12-02	0	1804
1361697	63	3	3	0	1	Ⅳ	8	25	0.757576	0.242424	2	4	3.0303	0.484848	13	9	0.409091	2021-02-17	1	365
1363687	65	1a	2	0	1	Ⅲb	10	15	0.6	0.4	2	4	2.4	0.8	4	27	0.870968	2021-02-03	0	1741
1370920	55	1a	2	0	1	Ⅲb	15	5	0.25	0.75	0	3	0.75	0	3	19	0.863636	2021-03-14	0	1702
1374314	58	1a	2	0	1	Ⅲb	10	20	0.666667	0.333333	2	4	2.66667	0.666667	5	38	0.883721	2021-03-27	1	365
1374471	63	3	0	0	3	Ⅱb	5	5	0.5	0.5	2	2	0.5	1	2	3	0.6	2021-03-30	0	1686
1376113	53	1a	2	0	1	Ⅲb	18	30	0.625	0.375	0	4	2.5	0	3	25	0.892857	2021-05-28	0	1627
1379088	39	1a	0	0	1	Ⅰ	75	5	0.0625	0.9375	1	1	0.5	0.9375	19	9	0.321429	2021-04-19	0	1666
1391237	62	3	2	0	1	Ⅲb	20	35	0.636364	0.363636	1	3	1.90909	0.363636	4	65	0.942029	2021-08-08	0	1555
1400136	72	2	2	0	2	Ⅲb	25	20	0.444444	0.555556	0	4	1.77778	0	4	18	0.818182	2021-08-25	1	530
1402605	63	2	0	0	2	Ⅱa	45	5	0.1	0.9	1	3	0.3	0.9	11	7	0.388889	2021-08-09	0	1554
1424439	56	2	2	0	1	Ⅲb	25	20	0.444444	0.555556	2	4	1.77778	1.11111	7	29	0.805556	2021-11-18	0	1453
1424440	52	2	2	0	1	Ⅲb	65	10	0.133333	0.866667	2	4	0.533333	1.73333	16	8	0.333333	2021-11-18	0	1453
1439097	47	2	2	0	1	Ⅲb	10	35	0.777778	0.222222	2	4	3.11111	0.444444	2	78	0.975	2022-01-20	0	1390
1453277	80	1a	0	0	2	Ⅰ	10	5	0.333333	0.666667	2	2	0.5	1.33333	3	8	0.727273	20220328	0	1188
The ratio of area occupied by primary and invasive foci in the immunohistochemical images was recorded as M1, M2, respectively.
