# Supplementary material for: Decoding the Cellular Heterogeneity and Malignant Progression of Human Penile Squamous Cell Carcinoma by Single‐Cell RNA Sequencing
Source: Adv Sci (Weinh). 2026 Feb 4;13(14):e03894. doi: 10.1002/advs.202503894 (PMC12970255; doi:10.1002/advs.202503894)
Supplement: Supplementary file 4 — Supporting File 4: advs72682‐sup‐0004‐Table3.xlsx. [file ADVS-13-e03894-s003.xlsx]

## Sheet: Supplementary Table 3
Supplementary Table 3
source	target	ligand	receptor	prob	pval	interaction_name	interaction_name_2	pathway_name	annotation	evidence
CD209+ TAMs	Effector CD8+ T cells	NECTIN2	TIGIT	0.0053003857886159	0	NECTIN2_TIGIT	NECTIN2 - TIGIT	NECTIN	Cell-Cell Contact	KEGG: hsa04514
SBSN+ Mals	Effector CD8+ T cells	NECTIN2	TIGIT	0.00156976402245986	0	NECTIN2_TIGIT	NECTIN2 - TIGIT	NECTIN	Cell-Cell Contact	KEGG: hsa04514
SEMA3Chigh Mals	Effector CD8+ T cells	NECTIN2	TIGIT	0.001609086995112	0	NECTIN2_TIGIT	NECTIN2 - TIGIT	NECTIN	Cell-Cell Contact	KEGG: hsa04514
SPP1high TREM2low TAMs	Effector CD8+ T cells	NECTIN2	TIGIT	0.00249087063515117	0	NECTIN2_TIGIT	NECTIN2 - TIGIT	NECTIN	Cell-Cell Contact	KEGG: hsa04514
SPP1low TREM2high TAMs	Effector CD8+ T cells	NECTIN2	TIGIT	0.00582423781209847	0	NECTIN2_TIGIT	NECTIN2 - TIGIT	NECTIN	Cell-Cell Contact	KEGG: hsa04514
SPP1low TREM2low TAMs	Effector CD8+ T cells	NECTIN2	TIGIT	0.00303343663717998	0	NECTIN2_TIGIT	NECTIN2 - TIGIT	NECTIN	Cell-Cell Contact	KEGG: hsa04514
CD209+ TAMs	Exhausted CD4+ T cells	NECTIN2	TIGIT	0.0131467154445059	0	NECTIN2_TIGIT	NECTIN2 - TIGIT	NECTIN	Cell-Cell Contact	KEGG: hsa04514
SBSN+ Mals	Exhausted CD4+ T cells	NECTIN2	TIGIT	0.00391527317025517	0	NECTIN2_TIGIT	NECTIN2 - TIGIT	NECTIN	Cell-Cell Contact	KEGG: hsa04514
SEMA3Chigh Mals	Exhausted CD4+ T cells	NECTIN2	TIGIT	0.00401311555701509	0	NECTIN2_TIGIT	NECTIN2 - TIGIT	NECTIN	Cell-Cell Contact	KEGG: hsa04514
SPP1high TREM2low TAMs	Exhausted CD4+ T cells	NECTIN2	TIGIT	0.00620412620237435	0	NECTIN2_TIGIT	NECTIN2 - TIGIT	NECTIN	Cell-Cell Contact	KEGG: hsa04514
SPP1low TREM2high TAMs	Exhausted CD4+ T cells	NECTIN2	TIGIT	0.0144347888160712	0	NECTIN2_TIGIT	NECTIN2 - TIGIT	NECTIN	Cell-Cell Contact	KEGG: hsa04514
SPP1low TREM2low TAMs	Exhausted CD4+ T cells	NECTIN2	TIGIT	0.00754939891644839	0	NECTIN2_TIGIT	NECTIN2 - TIGIT	NECTIN	Cell-Cell Contact	KEGG: hsa04514
CD209+ TAMs	Exhausted CD8+ T cells	NECTIN2	TIGIT	0.0133377501654562	0	NECTIN2_TIGIT	NECTIN2 - TIGIT	NECTIN	Cell-Cell Contact	KEGG: hsa04514
SBSN+ Mals	Exhausted CD8+ T cells	NECTIN2	TIGIT	0.00397270595059136	0	NECTIN2_TIGIT	NECTIN2 - TIGIT	NECTIN	Cell-Cell Contact	KEGG: hsa04514
SEMA3Chigh Mals	Exhausted CD8+ T cells	NECTIN2	TIGIT	0.00407197771104042	0	NECTIN2_TIGIT	NECTIN2 - TIGIT	NECTIN	Cell-Cell Contact	KEGG: hsa04514
SPP1high TREM2low TAMs	Exhausted CD8+ T cells	NECTIN2	TIGIT	0.00629492177374757	0	NECTIN2_TIGIT	NECTIN2 - TIGIT	NECTIN	Cell-Cell Contact	KEGG: hsa04514
SPP1low TREM2high TAMs	Exhausted CD8+ T cells	NECTIN2	TIGIT	0.0146442627637106	0	NECTIN2_TIGIT	NECTIN2 - TIGIT	NECTIN	Cell-Cell Contact	KEGG: hsa04514
SPP1low TREM2low TAMs	Exhausted CD8+ T cells	NECTIN2	TIGIT	0.00765973041660564	0	NECTIN2_TIGIT	NECTIN2 - TIGIT	NECTIN	Cell-Cell Contact	KEGG: hsa04514
CD209+ TAMs	Naive CD4+ T cells	NECTIN2	TIGIT	0.00370479921641368	0	NECTIN2_TIGIT	NECTIN2 - TIGIT	NECTIN	Cell-Cell Contact	KEGG: hsa04514
SBSN+ Mals	Naive CD4+ T cells	NECTIN2	TIGIT	0.0010959771895535	0	NECTIN2_TIGIT	NECTIN2 - TIGIT	NECTIN	Cell-Cell Contact	KEGG: hsa04514
SEMA3Chigh Mals	Naive CD4+ T cells	NECTIN2	TIGIT	0.00112344504071966	0	NECTIN2_TIGIT	NECTIN2 - TIGIT	NECTIN	Cell-Cell Contact	KEGG: hsa04514
SPP1high TREM2low TAMs	Naive CD4+ T cells	NECTIN2	TIGIT	0.00173955939282179	0	NECTIN2_TIGIT	NECTIN2 - TIGIT	NECTIN	Cell-Cell Contact	KEGG: hsa04514
SPP1low TREM2high TAMs	Naive CD4+ T cells	NECTIN2	TIGIT	0.00407160043252346	0	NECTIN2_TIGIT	NECTIN2 - TIGIT	NECTIN	Cell-Cell Contact	KEGG: hsa04514
SPP1low TREM2low TAMs	Naive CD4+ T cells	NECTIN2	TIGIT	0.00211882101968885	0	NECTIN2_TIGIT	NECTIN2 - TIGIT	NECTIN	Cell-Cell Contact	KEGG: hsa04514
CD209+ TAMs	NK cells	NECTIN2	TIGIT	0.00362658434709218	0	NECTIN2_TIGIT	NECTIN2 - TIGIT	NECTIN	Cell-Cell Contact	KEGG: hsa04514
SBSN+ Mals	NK cells	NECTIN2	TIGIT	0.00107277986604342	0	NECTIN2_TIGIT	NECTIN2 - TIGIT	NECTIN	Cell-Cell Contact	KEGG: hsa04514
SEMA3Chigh Mals	NK cells	NECTIN2	TIGIT	0.00109966697594926	0	NECTIN2_TIGIT	NECTIN2 - TIGIT	NECTIN	Cell-Cell Contact	KEGG: hsa04514
SPP1high TREM2low TAMs	NK cells	NECTIN2	TIGIT	0.00170276330501557	0	NECTIN2_TIGIT	NECTIN2 - TIGIT	NECTIN	Cell-Cell Contact	KEGG: hsa04514
SPP1low TREM2high TAMs	NK cells	NECTIN2	TIGIT	0.00398567271937052	0	NECTIN2_TIGIT	NECTIN2 - TIGIT	NECTIN	Cell-Cell Contact	KEGG: hsa04514
SPP1low TREM2low TAMs	NK cells	NECTIN2	TIGIT	0.00207401925522	0	NECTIN2_TIGIT	NECTIN2 - TIGIT	NECTIN	Cell-Cell Contact	KEGG: hsa04514
CD209+ TAMs	Tregs	NECTIN2	TIGIT	0.0150522171290365	0	NECTIN2_TIGIT	NECTIN2 - TIGIT	NECTIN	Cell-Cell Contact	KEGG: hsa04514
SBSN+ Mals	Tregs	NECTIN2	TIGIT	0.00448884401400376	0	NECTIN2_TIGIT	NECTIN2 - TIGIT	NECTIN	Cell-Cell Contact	KEGG: hsa04514
SEMA3Chigh Mals	Tregs	NECTIN2	TIGIT	0.00460095368674418	0	NECTIN2_TIGIT	NECTIN2 - TIGIT	NECTIN	Cell-Cell Contact	KEGG: hsa04514
SPP1high TREM2low TAMs	Tregs	NECTIN2	TIGIT	0.00711061065604834	0	NECTIN2_TIGIT	NECTIN2 - TIGIT	NECTIN	Cell-Cell Contact	KEGG: hsa04514
SPP1low TREM2high TAMs	Tregs	NECTIN2	TIGIT	0.0165238594772448	0	NECTIN2_TIGIT	NECTIN2 - TIGIT	NECTIN	Cell-Cell Contact	KEGG: hsa04514
SPP1low TREM2low TAMs	Tregs	NECTIN2	TIGIT	0.0086507300912598	0	NECTIN2_TIGIT	NECTIN2 - TIGIT	NECTIN	Cell-Cell Contact	KEGG: hsa04514
