# Supplementary material for: Decoding the Cellular Heterogeneity and Malignant Progression of Human Penile Squamous Cell Carcinoma by Single‐Cell RNA Sequencing
Source: Adv Sci (Weinh). 2026 Feb 4;13(14):e03894. doi: 10.1002/advs.202503894 (PMC12970255; doi:10.1002/advs.202503894)
Supplement: Supplementary file 5 — Supporting File 5: advs72682‐sup‐0005‐Table4.xlsx. [file ADVS-13-e03894-s007.xlsx]

## Sheet: Supplementary Table 4
Supplementary Table 4
source	target	ligand	receptor	prob	pval	interaction_name	interaction_name_2	pathway_name	annotation	evidence
apCAFs	apCAFs	FN1	ITGA3_ITGB1	0.0367534290108533	0	FN1_ITGA3_ITGB1	FN1 - (ITGA3+ITGB1)	FN1	ECM-Receptor	KEGG: hsa04512
CD209+ TAMs	apCAFs	FN1	ITGA3_ITGB1	0.00365878795262672	0	FN1_ITGA3_ITGB1	FN1 - (ITGA3+ITGB1)	FN1	ECM-Receptor	KEGG: hsa04512
Effector CD8+ T cells	apCAFs	FN1	ITGA3_ITGB1	0.000812428720409685	0	FN1_ITGA3_ITGB1	FN1 - (ITGA3+ITGB1)	FN1	ECM-Receptor	KEGG: hsa04512
Exhausted CD4+ T cells	apCAFs	FN1	ITGA3_ITGB1	0.0010458566287168	0	FN1_ITGA3_ITGB1	FN1 - (ITGA3+ITGB1)	FN1	ECM-Receptor	KEGG: hsa04512
Exhausted CD8+ T cells	apCAFs	FN1	ITGA3_ITGB1	0.000640339092677489	0	FN1_ITGA3_ITGB1	FN1 - (ITGA3+ITGB1)	FN1	ECM-Receptor	KEGG: hsa04512
iCAFs	apCAFs	FN1	ITGA3_ITGB1	0.0303200410049199	0	FN1_ITGA3_ITGB1	FN1 - (ITGA3+ITGB1)	FN1	ECM-Receptor	KEGG: hsa04512
IGHG3+ Mals	apCAFs	FN1	ITGA3_ITGB1	0.0109459754474931	0	FN1_ITGA3_ITGB1	FN1 - (ITGA3+ITGB1)	FN1	ECM-Receptor	KEGG: hsa04512
mCAFs	apCAFs	FN1	ITGA3_ITGB1	0.0345164779323841	0	FN1_ITGA3_ITGB1	FN1 - (ITGA3+ITGB1)	FN1	ECM-Receptor	KEGG: hsa04512
Naive CD4+ T cells	apCAFs	FN1	ITGA3_ITGB1	0.000766578301199199	0	FN1_ITGA3_ITGB1	FN1 - (ITGA3+ITGB1)	FN1	ECM-Receptor	KEGG: hsa04512
nFibs	apCAFs	FN1	ITGA3_ITGB1	0.0199243762303234	0	FN1_ITGA3_ITGB1	FN1 - (ITGA3+ITGB1)	FN1	ECM-Receptor	KEGG: hsa04512
NK cells	apCAFs	FN1	ITGA3_ITGB1	0.00102542541503611	0	FN1_ITGA3_ITGB1	FN1 - (ITGA3+ITGB1)	FN1	ECM-Receptor	KEGG: hsa04512
SBSN+ Mals	apCAFs	FN1	ITGA3_ITGB1	0.00203242195117748	0	FN1_ITGA3_ITGB1	FN1 - (ITGA3+ITGB1)	FN1	ECM-Receptor	KEGG: hsa04512
SEMA3Chigh Mals	apCAFs	FN1	ITGA3_ITGB1	0.0202676144622606	0	FN1_ITGA3_ITGB1	FN1 - (ITGA3+ITGB1)	FN1	ECM-Receptor	KEGG: hsa04512
SPP1high TREM2low TAMs	apCAFs	FN1	ITGA3_ITGB1	0.00603733884402331	0	FN1_ITGA3_ITGB1	FN1 - (ITGA3+ITGB1)	FN1	ECM-Receptor	KEGG: hsa04512
SPP1low TREM2high TAMs	apCAFs	FN1	ITGA3_ITGB1	0.00528862997181749	0	FN1_ITGA3_ITGB1	FN1 - (ITGA3+ITGB1)	FN1	ECM-Receptor	KEGG: hsa04512
SPP1low TREM2low TAMs	apCAFs	FN1	ITGA3_ITGB1	0.0049810372647616	0	FN1_ITGA3_ITGB1	FN1 - (ITGA3+ITGB1)	FN1	ECM-Receptor	KEGG: hsa04512
Tregs	apCAFs	FN1	ITGA3_ITGB1	0.00103613088367079	0	FN1_ITGA3_ITGB1	FN1 - (ITGA3+ITGB1)	FN1	ECM-Receptor	KEGG: hsa04512
apCAFs	SEMA3Chigh Mals	FN1	ITGA3_ITGB1	0.0835562938801851	0	FN1_ITGA3_ITGB1	FN1 - (ITGA3+ITGB1)	FN1	ECM-Receptor	KEGG: hsa04512
CD209+ TAMs	SEMA3Chigh Mals	FN1	ITGA3_ITGB1	0.00869856998422787	0	FN1_ITGA3_ITGB1	FN1 - (ITGA3+ITGB1)	FN1	ECM-Receptor	KEGG: hsa04512
Effector CD8+ T cells	SEMA3Chigh Mals	FN1	ITGA3_ITGB1	0.0019391359343677	0	FN1_ITGA3_ITGB1	FN1 - (ITGA3+ITGB1)	FN1	ECM-Receptor	KEGG: hsa04512
Exhausted CD4+ T cells	SEMA3Chigh Mals	FN1	ITGA3_ITGB1	0.00249548208024143	0	FN1_ITGA3_ITGB1	FN1 - (ITGA3+ITGB1)	FN1	ECM-Receptor	KEGG: hsa04512
Exhausted CD8+ T cells	SEMA3Chigh Mals	FN1	ITGA3_ITGB1	0.00152875097987201	0	FN1_ITGA3_ITGB1	FN1 - (ITGA3+ITGB1)	FN1	ECM-Receptor	KEGG: hsa04512
iCAFs	SEMA3Chigh Mals	FN1	ITGA3_ITGB1	0.0695217318521578	0	FN1_ITGA3_ITGB1	FN1 - (ITGA3+ITGB1)	FN1	ECM-Receptor	KEGG: hsa04512
IGHG3+ Mals	SEMA3Chigh Mals	FN1	ITGA3_ITGB1	0.0257639030036393	0	FN1_ITGA3_ITGB1	FN1 - (ITGA3+ITGB1)	FN1	ECM-Receptor	KEGG: hsa04512
mCAFs	SEMA3Chigh Mals	FN1	ITGA3_ITGB1	0.0787034943727986	0	FN1_ITGA3_ITGB1	FN1 - (ITGA3+ITGB1)	FN1	ECM-Receptor	KEGG: hsa04512
Naive CD4+ T cells	SEMA3Chigh Mals	FN1	ITGA3_ITGB1	0.00182981484788438	0	FN1_ITGA3_ITGB1	FN1 - (ITGA3+ITGB1)	FN1	ECM-Receptor	KEGG: hsa04512
nFibs	SEMA3Chigh Mals	FN1	ITGA3_ITGB1	0.0463273498936712	0	FN1_ITGA3_ITGB1	FN1 - (ITGA3+ITGB1)	FN1	ECM-Receptor	KEGG: hsa04512
NK cells	SEMA3Chigh Mals	FN1	ITGA3_ITGB1	0.00244680123628005	0	FN1_ITGA3_ITGB1	FN1 - (ITGA3+ITGB1)	FN1	ECM-Receptor	KEGG: hsa04512
SBSN+ Mals	SEMA3Chigh Mals	FN1	ITGA3_ITGB1	0.00484286196440472	0	FN1_ITGA3_ITGB1	FN1 - (ITGA3+ITGB1)	FN1	ECM-Receptor	KEGG: hsa04512
SEMA3Chigh Mals	SEMA3Chigh Mals	FN1	ITGA3_ITGB1	0.0471035730853104	0	FN1_ITGA3_ITGB1	FN1 - (ITGA3+ITGB1)	FN1	ECM-Receptor	KEGG: hsa04512
SPP1high TREM2low TAMs	SEMA3Chigh Mals	FN1	ITGA3_ITGB1	0.0143064012231612	0	FN1_ITGA3_ITGB1	FN1 - (ITGA3+ITGB1)	FN1	ECM-Receptor	KEGG: hsa04512
SPP1low TREM2high TAMs	SEMA3Chigh Mals	FN1	ITGA3_ITGB1	0.0125451634621436	0	FN1_ITGA3_ITGB1	FN1 - (ITGA3+ITGB1)	FN1	ECM-Receptor	KEGG: hsa04512
SPP1low TREM2low TAMs	SEMA3Chigh Mals	FN1	ITGA3_ITGB1	0.011820537912478	0	FN1_ITGA3_ITGB1	FN1 - (ITGA3+ITGB1)	FN1	ECM-Receptor	KEGG: hsa04512
Tregs	SEMA3Chigh Mals	FN1	ITGA3_ITGB1	0.0024723091815799	0	FN1_ITGA3_ITGB1	FN1 - (ITGA3+ITGB1)	FN1	ECM-Receptor	KEGG: hsa04512
apCAFs	apCAFs	FN1	ITGA4_ITGB1	0.0386173815106628	0	FN1_ITGA4_ITGB1	FN1 - (ITGA4+ITGB1)	FN1	ECM-Receptor	KEGG: hsa04512
iCAFs	apCAFs	FN1	ITGA4_ITGB1	0.0318685182860751	0	FN1_ITGA4_ITGB1	FN1 - (ITGA4+ITGB1)	FN1	ECM-Receptor	KEGG: hsa04512
IGHG3+ Mals	apCAFs	FN1	ITGA4_ITGB1	0.0115167498591842	0	FN1_ITGA4_ITGB1	FN1 - (ITGA4+ITGB1)	FN1	ECM-Receptor	KEGG: hsa04512
mCAFs	apCAFs	FN1	ITGA4_ITGB1	0.036271255190764	0	FN1_ITGA4_ITGB1	FN1 - (ITGA4+ITGB1)	FN1	ECM-Receptor	KEGG: hsa04512
nFibs	apCAFs	FN1	ITGA4_ITGB1	0.0209534080511763	0	FN1_ITGA4_ITGB1	FN1 - (ITGA4+ITGB1)	FN1	ECM-Receptor	KEGG: hsa04512
SEMA3Chigh Mals	apCAFs	FN1	ITGA4_ITGB1	0.0213139879479003	0	FN1_ITGA4_ITGB1	FN1 - (ITGA4+ITGB1)	FN1	ECM-Receptor	KEGG: hsa04512
apCAFs	CD209+ TAMs	FN1	ITGA4_ITGB1	0.0322283886160385	0	FN1_ITGA4_ITGB1	FN1 - (ITGA4+ITGB1)	FN1	ECM-Receptor	KEGG: hsa04512
iCAFs	CD209+ TAMs	FN1	ITGA4_ITGB1	0.0265652276126472	0	FN1_ITGA4_ITGB1	FN1 - (ITGA4+ITGB1)	FN1	ECM-Receptor	KEGG: hsa04512
mCAFs	CD209+ TAMs	FN1	ITGA4_ITGB1	0.0302581970058786	0	FN1_ITGA4_ITGB1	FN1 - (ITGA4+ITGB1)	FN1	ECM-Receptor	KEGG: hsa04512
nFibs	CD209+ TAMs	FN1	ITGA4_ITGB1	0.017433809006214	0	FN1_ITGA4_ITGB1	FN1 - (ITGA4+ITGB1)	FN1	ECM-Receptor	KEGG: hsa04512
SEMA3Chigh Mals	CD209+ TAMs	FN1	ITGA4_ITGB1	0.0177349184992281	0	FN1_ITGA4_ITGB1	FN1 - (ITGA4+ITGB1)	FN1	ECM-Receptor	KEGG: hsa04512
apCAFs	Effector CD8+ T cells	FN1	ITGA4_ITGB1	0.0476554682723877	0	FN1_ITGA4_ITGB1	FN1 - (ITGA4+ITGB1)	FN1	ECM-Receptor	KEGG: hsa04512
iCAFs	Effector CD8+ T cells	FN1	ITGA4_ITGB1	0.0393918073485881	0	FN1_ITGA4_ITGB1	FN1 - (ITGA4+ITGB1)	FN1	ECM-Receptor	KEGG: hsa04512
IGHG3+ Mals	Effector CD8+ T cells	FN1	ITGA4_ITGB1	0.0143065391353276	0	FN1_ITGA4_ITGB1	FN1 - (ITGA4+ITGB1)	FN1	ECM-Receptor	KEGG: hsa04512
mCAFs	Effector CD8+ T cells	FN1	ITGA4_ITGB1	0.0447858293502948	0	FN1_ITGA4_ITGB1	FN1 - (ITGA4+ITGB1)	FN1	ECM-Receptor	KEGG: hsa04512
nFibs	Effector CD8+ T cells	FN1	ITGA4_ITGB1	0.0259690556578414	0	FN1_ITGA4_ITGB1	FN1 - (ITGA4+ITGB1)	FN1	ECM-Receptor	KEGG: hsa04512
SEMA3Chigh Mals	Effector CD8+ T cells	FN1	ITGA4_ITGB1	0.0264136194673674	0	FN1_ITGA4_ITGB1	FN1 - (ITGA4+ITGB1)	FN1	ECM-Receptor	KEGG: hsa04512
apCAFs	Exhausted CD4+ T cells	FN1	ITGA4_ITGB1	0.0526253652952537	0	FN1_ITGA4_ITGB1	FN1 - (ITGA4+ITGB1)	FN1	ECM-Receptor	KEGG: hsa04512
iCAFs	Exhausted CD4+ T cells	FN1	ITGA4_ITGB1	0.0435393029311698	0	FN1_ITGA4_ITGB1	FN1 - (ITGA4+ITGB1)	FN1	ECM-Receptor	KEGG: hsa04512
IGHG3+ Mals	Exhausted CD4+ T cells	FN1	ITGA4_ITGB1	0.0158564471895418	0	FN1_ITGA4_ITGB1	FN1 - (ITGA4+ITGB1)	FN1	ECM-Receptor	KEGG: hsa04512
mCAFs	Exhausted CD4+ T cells	FN1	ITGA4_ITGB1	0.0494720035651347	0	FN1_ITGA4_ITGB1	FN1 - (ITGA4+ITGB1)	FN1	ECM-Receptor	KEGG: hsa04512
nFibs	Exhausted CD4+ T cells	FN1	ITGA4_ITGB1	0.0287455836733988	0	FN1_ITGA4_ITGB1	FN1 - (ITGA4+ITGB1)	FN1	ECM-Receptor	KEGG: hsa04512
SEMA3Chigh Mals	Exhausted CD4+ T cells	FN1	ITGA4_ITGB1	0.0292362521296373	0	FN1_ITGA4_ITGB1	FN1 - (ITGA4+ITGB1)	FN1	ECM-Receptor	KEGG: hsa04512
apCAFs	Exhausted CD8+ T cells	FN1	ITGA4_ITGB1	0.0551093692188878	0	FN1_ITGA4_ITGB1	FN1 - (ITGA4+ITGB1)	FN1	ECM-Receptor	KEGG: hsa04512
iCAFs	Exhausted CD8+ T cells	FN1	ITGA4_ITGB1	0.0456150797212239	0	FN1_ITGA4_ITGB1	FN1 - (ITGA4+ITGB1)	FN1	ECM-Receptor	KEGG: hsa04512
IGHG3+ Mals	Exhausted CD8+ T cells	FN1	ITGA4_ITGB1	0.0166353729713105	0	FN1_ITGA4_ITGB1	FN1 - (ITGA4+ITGB1)	FN1	ECM-Receptor	KEGG: hsa04512
mCAFs	Exhausted CD8+ T cells	FN1	ITGA4_ITGB1	0.0518153044241093	0	FN1_ITGA4_ITGB1	FN1 - (ITGA4+ITGB1)	FN1	ECM-Receptor	KEGG: hsa04512
nFibs	Exhausted CD8+ T cells	FN1	ITGA4_ITGB1	0.0301382804189597	0	FN1_ITGA4_ITGB1	FN1 - (ITGA4+ITGB1)	FN1	ECM-Receptor	KEGG: hsa04512
SEMA3Chigh Mals	Exhausted CD8+ T cells	FN1	ITGA4_ITGB1	0.0306519710668805	0	FN1_ITGA4_ITGB1	FN1 - (ITGA4+ITGB1)	FN1	ECM-Receptor	KEGG: hsa04512
apCAFs	iCAFs	FN1	ITGA4_ITGB1	0.0410494953436573	0	FN1_ITGA4_ITGB1	FN1 - (ITGA4+ITGB1)	FN1	ECM-Receptor	KEGG: hsa04512
iCAFs	iCAFs	FN1	ITGA4_ITGB1	0.0338905737980793	0	FN1_ITGA4_ITGB1	FN1 - (ITGA4+ITGB1)	FN1	ECM-Receptor	KEGG: hsa04512
IGHG3+ Mals	iCAFs	FN1	ITGA4_ITGB1	0.0122638447533701	0	FN1_ITGA4_ITGB1	FN1 - (ITGA4+ITGB1)	FN1	ECM-Receptor	KEGG: hsa04512
mCAFs	iCAFs	FN1	ITGA4_ITGB1	0.038561537193244	0	FN1_ITGA4_ITGB1	FN1 - (ITGA4+ITGB1)	FN1	ECM-Receptor	KEGG: hsa04512
nFibs	iCAFs	FN1	ITGA4_ITGB1	0.0222988522137908	0	FN1_ITGA4_ITGB1	FN1 - (ITGA4+ITGB1)	FN1	ECM-Receptor	KEGG: hsa04512
SEMA3Chigh Mals	iCAFs	FN1	ITGA4_ITGB1	0.0226820489869097	0	FN1_ITGA4_ITGB1	FN1 - (ITGA4+ITGB1)	FN1	ECM-Receptor	KEGG: hsa04512
apCAFs	IGHG3+ Mals	FN1	ITGA4_ITGB1	0.01216448633882	0.01	FN1_ITGA4_ITGB1	FN1 - (ITGA4+ITGB1)	FN1	ECM-Receptor	KEGG: hsa04512
mCAFs	IGHG3+ Mals	FN1	ITGA4_ITGB1	0.0114063883736622	0	FN1_ITGA4_ITGB1	FN1 - (ITGA4+ITGB1)	FN1	ECM-Receptor	KEGG: hsa04512
apCAFs	mCAFs	FN1	ITGA4_ITGB1	0.0429837808515383	0	FN1_ITGA4_ITGB1	FN1 - (ITGA4+ITGB1)	FN1	ECM-Receptor	KEGG: hsa04512
iCAFs	mCAFs	FN1	ITGA4_ITGB1	0.0355000131114819	0	FN1_ITGA4_ITGB1	FN1 - (ITGA4+ITGB1)	FN1	ECM-Receptor	KEGG: hsa04512
IGHG3+ Mals	mCAFs	FN1	ITGA4_ITGB1	0.0128599169825181	0	FN1_ITGA4_ITGB1	FN1 - (ITGA4+ITGB1)	FN1	ECM-Receptor	KEGG: hsa04512
mCAFs	mCAFs	FN1	ITGA4_ITGB1	0.0403835251039138	0	FN1_ITGA4_ITGB1	FN1 - (ITGA4+ITGB1)	FN1	ECM-Receptor	KEGG: hsa04512
nFibs	mCAFs	FN1	ITGA4_ITGB1	0.023371125600153	0	FN1_ITGA4_ITGB1	FN1 - (ITGA4+ITGB1)	FN1	ECM-Receptor	KEGG: hsa04512
SEMA3Chigh Mals	mCAFs	FN1	ITGA4_ITGB1	0.0237723009255831	0	FN1_ITGA4_ITGB1	FN1 - (ITGA4+ITGB1)	FN1	ECM-Receptor	KEGG: hsa04512
apCAFs	Naive CD4+ T cells	FN1	ITGA4_ITGB1	0.0366768286248406	0	FN1_ITGA4_ITGB1	FN1 - (ITGA4+ITGB1)	FN1	ECM-Receptor	KEGG: hsa04512
iCAFs	Naive CD4+ T cells	FN1	ITGA4_ITGB1	0.0302564277260415	0	FN1_ITGA4_ITGB1	FN1 - (ITGA4+ITGB1)	FN1	ECM-Receptor	KEGG: hsa04512
IGHG3+ Mals	Naive CD4+ T cells	FN1	ITGA4_ITGB1	0.0109225522674528	0	FN1_ITGA4_ITGB1	FN1 - (ITGA4+ITGB1)	FN1	ECM-Receptor	KEGG: hsa04512
mCAFs	Naive CD4+ T cells	FN1	ITGA4_ITGB1	0.0344443730188505	0	FN1_ITGA4_ITGB1	FN1 - (ITGA4+ITGB1)	FN1	ECM-Receptor	KEGG: hsa04512
nFibs	Naive CD4+ T cells	FN1	ITGA4_ITGB1	0.0198821264815945	0	FN1_ITGA4_ITGB1	FN1 - (ITGA4+ITGB1)	FN1	ECM-Receptor	KEGG: hsa04512
SEMA3Chigh Mals	Naive CD4+ T cells	FN1	ITGA4_ITGB1	0.0202246518945204	0	FN1_ITGA4_ITGB1	FN1 - (ITGA4+ITGB1)	FN1	ECM-Receptor	KEGG: hsa04512
apCAFs	nFibs	FN1	ITGA4_ITGB1	0.0336143217895529	0	FN1_ITGA4_ITGB1	FN1 - (ITGA4+ITGB1)	FN1	ECM-Receptor	KEGG: hsa04512
iCAFs	nFibs	FN1	ITGA4_ITGB1	0.0277145993642617	0	FN1_ITGA4_ITGB1	FN1 - (ITGA4+ITGB1)	FN1	ECM-Receptor	KEGG: hsa04512
IGHG3+ Mals	nFibs	FN1	ITGA4_ITGB1	0.00998822441057543	0.01	FN1_ITGA4_ITGB1	FN1 - (ITGA4+ITGB1)	FN1	ECM-Receptor	KEGG: hsa04512
mCAFs	nFibs	FN1	ITGA4_ITGB1	0.0315621682255696	0	FN1_ITGA4_ITGB1	FN1 - (ITGA4+ITGB1)	FN1	ECM-Receptor	KEGG: hsa04512
nFibs	nFibs	FN1	ITGA4_ITGB1	0.0181954854452727	0	FN1_ITGA4_ITGB1	FN1 - (ITGA4+ITGB1)	FN1	ECM-Receptor	KEGG: hsa04512
SEMA3Chigh Mals	nFibs	FN1	ITGA4_ITGB1	0.0185095024771454	0	FN1_ITGA4_ITGB1	FN1 - (ITGA4+ITGB1)	FN1	ECM-Receptor	KEGG: hsa04512
apCAFs	NK cells	FN1	ITGA4_ITGB1	0.0450886100310625	0	FN1_ITGA4_ITGB1	FN1 - (ITGA4+ITGB1)	FN1	ECM-Receptor	KEGG: hsa04512
iCAFs	NK cells	FN1	ITGA4_ITGB1	0.037252642209368	0	FN1_ITGA4_ITGB1	FN1 - (ITGA4+ITGB1)	FN1	ECM-Receptor	KEGG: hsa04512
IGHG3+ Mals	NK cells	FN1	ITGA4_ITGB1	0.0135104656866031	0	FN1_ITGA4_ITGB1	FN1 - (ITGA4+ITGB1)	FN1	ECM-Receptor	KEGG: hsa04512
mCAFs	NK cells	FN1	ITGA4_ITGB1	0.0423666618045288	0	FN1_ITGA4_ITGB1	FN1 - (ITGA4+ITGB1)	FN1	ECM-Receptor	KEGG: hsa04512
nFibs	NK cells	FN1	ITGA4_ITGB1	0.0245401893099175	0	FN1_ITGA4_ITGB1	FN1 - (ITGA4+ITGB1)	FN1	ECM-Receptor	KEGG: hsa04512
SEMA3Chigh Mals	NK cells	FN1	ITGA4_ITGB1	0.0249609192224026	0	FN1_ITGA4_ITGB1	FN1 - (ITGA4+ITGB1)	FN1	ECM-Receptor	KEGG: hsa04512
apCAFs	SEMA3Chigh Mals	FN1	ITGA4_ITGB1	0.0356184418295961	0	FN1_ITGA4_ITGB1	FN1 - (ITGA4+ITGB1)	FN1	ECM-Receptor	KEGG: hsa04512
iCAFs	SEMA3Chigh Mals	FN1	ITGA4_ITGB1	0.0293776649103172	0	FN1_ITGA4_ITGB1	FN1 - (ITGA4+ITGB1)	FN1	ECM-Receptor	KEGG: hsa04512
IGHG3+ Mals	SEMA3Chigh Mals	FN1	ITGA4_ITGB1	0.010599181962104	0	FN1_ITGA4_ITGB1	FN1 - (ITGA4+ITGB1)	FN1	ECM-Receptor	KEGG: hsa04512
mCAFs	SEMA3Chigh Mals	FN1	ITGA4_ITGB1	0.0334481715664534	0	FN1_ITGA4_ITGB1	FN1 - (ITGA4+ITGB1)	FN1	ECM-Receptor	KEGG: hsa04512
nFibs	SEMA3Chigh Mals	FN1	ITGA4_ITGB1	0.0192986768989529	0	FN1_ITGA4_ITGB1	FN1 - (ITGA4+ITGB1)	FN1	ECM-Receptor	KEGG: hsa04512
SEMA3Chigh Mals	SEMA3Chigh Mals	FN1	ITGA4_ITGB1	0.0196313520842786	0	FN1_ITGA4_ITGB1	FN1 - (ITGA4+ITGB1)	FN1	ECM-Receptor	KEGG: hsa04512
apCAFs	SPP1high TREM2low TAMs	FN1	ITGA4_ITGB1	0.0302843800977167	0	FN1_ITGA4_ITGB1	FN1 - (ITGA4+ITGB1)	FN1	ECM-Receptor	KEGG: hsa04512
iCAFs	SPP1high TREM2low TAMs	FN1	ITGA4_ITGB1	0.0249540114051046	0	FN1_ITGA4_ITGB1	FN1 - (ITGA4+ITGB1)	FN1	ECM-Receptor	KEGG: hsa04512
mCAFs	SPP1high TREM2low TAMs	FN1	ITGA4_ITGB1	0.0284295388419952	0	FN1_ITGA4_ITGB1	FN1 - (ITGA4+ITGB1)	FN1	ECM-Receptor	KEGG: hsa04512
nFibs	SPP1high TREM2low TAMs	FN1	ITGA4_ITGB1	0.0163671134032552	0	FN1_ITGA4_ITGB1	FN1 - (ITGA4+ITGB1)	FN1	ECM-Receptor	KEGG: hsa04512
SEMA3Chigh Mals	SPP1high TREM2low TAMs	FN1	ITGA4_ITGB1	0.016650111570264	0	FN1_ITGA4_ITGB1	FN1 - (ITGA4+ITGB1)	FN1	ECM-Receptor	KEGG: hsa04512
apCAFs	SPP1low TREM2high TAMs	FN1	ITGA4_ITGB1	0.0372167720283936	0	FN1_ITGA4_ITGB1	FN1 - (ITGA4+ITGB1)	FN1	ECM-Receptor	KEGG: hsa04512
iCAFs	SPP1low TREM2high TAMs	FN1	ITGA4_ITGB1	0.0307048649255399	0	FN1_ITGA4_ITGB1	FN1 - (ITGA4+ITGB1)	FN1	ECM-Receptor	KEGG: hsa04512
IGHG3+ Mals	SPP1low TREM2high TAMs	FN1	ITGA4_ITGB1	0.0110877141603862	0	FN1_ITGA4_ITGB1	FN1 - (ITGA4+ITGB1)	FN1	ECM-Receptor	KEGG: hsa04512
mCAFs	SPP1low TREM2high TAMs	FN1	ITGA4_ITGB1	0.03495264346379	0	FN1_ITGA4_ITGB1	FN1 - (ITGA4+ITGB1)	FN1	ECM-Receptor	KEGG: hsa04512
nFibs	SPP1low TREM2high TAMs	FN1	ITGA4_ITGB1	0.0201800035550345	0	FN1_ITGA4_ITGB1	FN1 - (ITGA4+ITGB1)	FN1	ECM-Receptor	KEGG: hsa04512
SEMA3Chigh Mals	SPP1low TREM2high TAMs	FN1	ITGA4_ITGB1	0.0205275532567484	0	FN1_ITGA4_ITGB1	FN1 - (ITGA4+ITGB1)	FN1	ECM-Receptor	KEGG: hsa04512
apCAFs	SPP1low TREM2low TAMs	FN1	ITGA4_ITGB1	0.0333526683757142	0	FN1_ITGA4_ITGB1	FN1 - (ITGA4+ITGB1)	FN1	ECM-Receptor	KEGG: hsa04512
iCAFs	SPP1low TREM2low TAMs	FN1	ITGA4_ITGB1	0.0274975626034459	0	FN1_ITGA4_ITGB1	FN1 - (ITGA4+ITGB1)	FN1	ECM-Receptor	KEGG: hsa04512
IGHG3+ Mals	SPP1low TREM2low TAMs	FN1	ITGA4_ITGB1	0.00990859058502833	0.04	FN1_ITGA4_ITGB1	FN1 - (ITGA4+ITGB1)	FN1	ECM-Receptor	KEGG: hsa04512
mCAFs	SPP1low TREM2low TAMs	FN1	ITGA4_ITGB1	0.0313159711071859	0	FN1_ITGA4_ITGB1	FN1 - (ITGA4+ITGB1)	FN1	ECM-Receptor	KEGG: hsa04512
nFibs	SPP1low TREM2low TAMs	FN1	ITGA4_ITGB1	0.0180516101245023	0	FN1_ITGA4_ITGB1	FN1 - (ITGA4+ITGB1)	FN1	ECM-Receptor	KEGG: hsa04512
SEMA3Chigh Mals	SPP1low TREM2low TAMs	FN1	ITGA4_ITGB1	0.0183631906019996	0	FN1_ITGA4_ITGB1	FN1 - (ITGA4+ITGB1)	FN1	ECM-Receptor	KEGG: hsa04512
apCAFs	Tregs	FN1	ITGA4_ITGB1	0.0212263534319826	0	FN1_ITGA4_ITGB1	FN1 - (ITGA4+ITGB1)	FN1	ECM-Receptor	KEGG: hsa04512
iCAFs	Tregs	FN1	ITGA4_ITGB1	0.0174615839253925	0	FN1_ITGA4_ITGB1	FN1 - (ITGA4+ITGB1)	FN1	ECM-Receptor	KEGG: hsa04512
mCAFs	Tregs	FN1	ITGA4_ITGB1	0.0199148998177514	0	FN1_ITGA4_ITGB1	FN1 - (ITGA4+ITGB1)	FN1	ECM-Receptor	KEGG: hsa04512
nFibs	Tregs	FN1	ITGA4_ITGB1	0.0114226932563795	0	FN1_ITGA4_ITGB1	FN1 - (ITGA4+ITGB1)	FN1	ECM-Receptor	KEGG: hsa04512
SEMA3Chigh Mals	Tregs	FN1	ITGA4_ITGB1	0.0116212091989535	0	FN1_ITGA4_ITGB1	FN1 - (ITGA4+ITGB1)	FN1	ECM-Receptor	KEGG: hsa04512
apCAFs	apCAFs	FN1	ITGA5_ITGB1	0.0842348156418351	0	FN1_ITGA5_ITGB1	FN1 - (ITGA5+ITGB1)	FN1	ECM-Receptor	KEGG: hsa04512
iCAFs	apCAFs	FN1	ITGA5_ITGB1	0.0700950024232793	0	FN1_ITGA5_ITGB1	FN1 - (ITGA5+ITGB1)	FN1	ECM-Receptor	KEGG: hsa04512
IGHG3+ Mals	apCAFs	FN1	ITGA5_ITGB1	0.0259864271522405	0	FN1_ITGA5_ITGB1	FN1 - (ITGA5+ITGB1)	FN1	ECM-Receptor	KEGG: hsa04512
mCAFs	apCAFs	FN1	ITGA5_ITGB1	0.0793460207091479	0	FN1_ITGA5_ITGB1	FN1 - (ITGA5+ITGB1)	FN1	ECM-Receptor	KEGG: hsa04512
nFibs	apCAFs	FN1	ITGA5_ITGB1	0.0467189645117518	0	FN1_ITGA5_ITGB1	FN1 - (ITGA5+ITGB1)	FN1	ECM-Receptor	KEGG: hsa04512
SEMA3Chigh Mals	apCAFs	FN1	ITGA5_ITGB1	0.0475014224526456	0	FN1_ITGA5_ITGB1	FN1 - (ITGA5+ITGB1)	FN1	ECM-Receptor	KEGG: hsa04512
apCAFs	CD209+ TAMs	FN1	ITGA5_ITGB1	0.0350151072502676	0	FN1_ITGA5_ITGB1	FN1 - (ITGA5+ITGB1)	FN1	ECM-Receptor	KEGG: hsa04512
iCAFs	CD209+ TAMs	FN1	ITGA5_ITGB1	0.0288768764025035	0	FN1_ITGA5_ITGB1	FN1 - (ITGA5+ITGB1)	FN1	ECM-Receptor	KEGG: hsa04512
mCAFs	CD209+ TAMs	FN1	ITGA5_ITGB1	0.0328803454316303	0	FN1_ITGA5_ITGB1	FN1 - (ITGA5+ITGB1)	FN1	ECM-Receptor	KEGG: hsa04512
nFibs	CD209+ TAMs	FN1	ITGA5_ITGB1	0.0189663433172262	0	FN1_ITGA5_ITGB1	FN1 - (ITGA5+ITGB1)	FN1	ECM-Receptor	KEGG: hsa04512
SEMA3Chigh Mals	CD209+ TAMs	FN1	ITGA5_ITGB1	0.0192934023611332	0	FN1_ITGA5_ITGB1	FN1 - (ITGA5+ITGB1)	FN1	ECM-Receptor	KEGG: hsa04512
apCAFs	Effector CD8+ T cells	FN1	ITGA5_ITGB1	0.0284765176238405	0	FN1_ITGA5_ITGB1	FN1 - (ITGA5+ITGB1)	FN1	ECM-Receptor	KEGG: hsa04512
iCAFs	Effector CD8+ T cells	FN1	ITGA5_ITGB1	0.0234566546243143	0	FN1_ITGA5_ITGB1	FN1 - (ITGA5+ITGB1)	FN1	ECM-Receptor	KEGG: hsa04512
mCAFs	Effector CD8+ T cells	FN1	ITGA5_ITGB1	0.0267293512555455	0	FN1_ITGA5_ITGB1	FN1 - (ITGA5+ITGB1)	FN1	ECM-Receptor	KEGG: hsa04512
apCAFs	Exhausted CD4+ T cells	FN1	ITGA5_ITGB1	0.0260201772415089	0	FN1_ITGA5_ITGB1	FN1 - (ITGA5+ITGB1)	FN1	ECM-Receptor	KEGG: hsa04512
iCAFs	Exhausted CD4+ T cells	FN1	ITGA5_ITGB1	0.0214237713409766	0.01	FN1_ITGA5_ITGB1	FN1 - (ITGA5+ITGB1)	FN1	ECM-Receptor	KEGG: hsa04512
mCAFs	Exhausted CD4+ T cells	FN1	ITGA5_ITGB1	0.0244199305938193	0	FN1_ITGA5_ITGB1	FN1 - (ITGA5+ITGB1)	FN1	ECM-Receptor	KEGG: hsa04512
apCAFs	Exhausted CD8+ T cells	FN1	ITGA5_ITGB1	0.0298649518294685	0	FN1_ITGA5_ITGB1	FN1 - (ITGA5+ITGB1)	FN1	ECM-Receptor	KEGG: hsa04512
iCAFs	Exhausted CD8+ T cells	FN1	ITGA5_ITGB1	0.0246065336351118	0	FN1_ITGA5_ITGB1	FN1 - (ITGA5+ITGB1)	FN1	ECM-Receptor	KEGG: hsa04512
mCAFs	Exhausted CD8+ T cells	FN1	ITGA5_ITGB1	0.0280350568065629	0	FN1_ITGA5_ITGB1	FN1 - (ITGA5+ITGB1)	FN1	ECM-Receptor	KEGG: hsa04512
apCAFs	iCAFs	FN1	ITGA5_ITGB1	0.0855802846515016	0	FN1_ITGA5_ITGB1	FN1 - (ITGA5+ITGB1)	FN1	ECM-Receptor	KEGG: hsa04512
iCAFs	iCAFs	FN1	ITGA5_ITGB1	0.07123218631681	0	FN1_ITGA5_ITGB1	FN1 - (ITGA5+ITGB1)	FN1	ECM-Receptor	KEGG: hsa04512
IGHG3+ Mals	iCAFs	FN1	ITGA5_ITGB1	0.0264283546019987	0	FN1_ITGA5_ITGB1	FN1 - (ITGA5+ITGB1)	FN1	ECM-Receptor	KEGG: hsa04512
mCAFs	iCAFs	FN1	ITGA5_ITGB1	0.0806202763388463	0	FN1_ITGA5_ITGB1	FN1 - (ITGA5+ITGB1)	FN1	ECM-Receptor	KEGG: hsa04512
nFibs	iCAFs	FN1	ITGA5_ITGB1	0.0474962783116711	0	FN1_ITGA5_ITGB1	FN1 - (ITGA5+ITGB1)	FN1	ECM-Receptor	KEGG: hsa04512
SEMA3Chigh Mals	iCAFs	FN1	ITGA5_ITGB1	0.0482910953560953	0	FN1_ITGA5_ITGB1	FN1 - (ITGA5+ITGB1)	FN1	ECM-Receptor	KEGG: hsa04512
apCAFs	IGHG3+ Mals	FN1	ITGA5_ITGB1	0.0273980024324156	0	FN1_ITGA5_ITGB1	FN1 - (ITGA5+ITGB1)	FN1	ECM-Receptor	KEGG: hsa04512
iCAFs	IGHG3+ Mals	FN1	ITGA5_ITGB1	0.0225638453283414	0	FN1_ITGA5_ITGB1	FN1 - (ITGA5+ITGB1)	FN1	ECM-Receptor	KEGG: hsa04512
mCAFs	IGHG3+ Mals	FN1	ITGA5_ITGB1	0.0257152564666219	0	FN1_ITGA5_ITGB1	FN1 - (ITGA5+ITGB1)	FN1	ECM-Receptor	KEGG: hsa04512
apCAFs	mCAFs	FN1	ITGA5_ITGB1	0.0891632628193079	0	FN1_ITGA5_ITGB1	FN1 - (ITGA5+ITGB1)	FN1	ECM-Receptor	KEGG: hsa04512
iCAFs	mCAFs	FN1	ITGA5_ITGB1	0.0742632403601779	0	FN1_ITGA5_ITGB1	FN1 - (ITGA5+ITGB1)	FN1	ECM-Receptor	KEGG: hsa04512
IGHG3+ Mals	mCAFs	FN1	ITGA5_ITGB1	0.027609601506817	0	FN1_ITGA5_ITGB1	FN1 - (ITGA5+ITGB1)	FN1	ECM-Receptor	KEGG: hsa04512
mCAFs	mCAFs	FN1	ITGA5_ITGB1	0.0840146738100524	0	FN1_ITGA5_ITGB1	FN1 - (ITGA5+ITGB1)	FN1	ECM-Receptor	KEGG: hsa04512
nFibs	mCAFs	FN1	ITGA5_ITGB1	0.0495712350622796	0	FN1_ITGA5_ITGB1	FN1 - (ITGA5+ITGB1)	FN1	ECM-Receptor	KEGG: hsa04512
SEMA3Chigh Mals	mCAFs	FN1	ITGA5_ITGB1	0.0503989377956452	0	FN1_ITGA5_ITGB1	FN1 - (ITGA5+ITGB1)	FN1	ECM-Receptor	KEGG: hsa04512
apCAFs	Naive CD4+ T cells	FN1	ITGA5_ITGB1	0.0262089056567815	0	FN1_ITGA5_ITGB1	FN1 - (ITGA5+ITGB1)	FN1	ECM-Receptor	KEGG: hsa04512
iCAFs	Naive CD4+ T cells	FN1	ITGA5_ITGB1	0.0215798999658553	0	FN1_ITGA5_ITGB1	FN1 - (ITGA5+ITGB1)	FN1	ECM-Receptor	KEGG: hsa04512
mCAFs	Naive CD4+ T cells	FN1	ITGA5_ITGB1	0.0245973452944522	0	FN1_ITGA5_ITGB1	FN1 - (ITGA5+ITGB1)	FN1	ECM-Receptor	KEGG: hsa04512
apCAFs	nFibs	FN1	ITGA5_ITGB1	0.06430007923143	0	FN1_ITGA5_ITGB1	FN1 - (ITGA5+ITGB1)	FN1	ECM-Receptor	KEGG: hsa04512
iCAFs	nFibs	FN1	ITGA5_ITGB1	0.0533117425033409	0	FN1_ITGA5_ITGB1	FN1 - (ITGA5+ITGB1)	FN1	ECM-Receptor	KEGG: hsa04512
IGHG3+ Mals	nFibs	FN1	ITGA5_ITGB1	0.0195423954647804	0	FN1_ITGA5_ITGB1	FN1 - (ITGA5+ITGB1)	FN1	ECM-Receptor	KEGG: hsa04512
mCAFs	nFibs	FN1	ITGA5_ITGB1	0.060491825929734	0	FN1_ITGA5_ITGB1	FN1 - (ITGA5+ITGB1)	FN1	ECM-Receptor	KEGG: hsa04512
nFibs	nFibs	FN1	ITGA5_ITGB1	0.0353201764513818	0	FN1_ITGA5_ITGB1	FN1 - (ITGA5+ITGB1)	FN1	ECM-Receptor	KEGG: hsa04512
SEMA3Chigh Mals	nFibs	FN1	ITGA5_ITGB1	0.0359189186714291	0	FN1_ITGA5_ITGB1	FN1 - (ITGA5+ITGB1)	FN1	ECM-Receptor	KEGG: hsa04512
apCAFs	NK cells	FN1	ITGA5_ITGB1	0.0310689227249318	0	FN1_ITGA5_ITGB1	FN1 - (ITGA5+ITGB1)	FN1	ECM-Receptor	KEGG: hsa04512
iCAFs	NK cells	FN1	ITGA5_ITGB1	0.025604112328861	0	FN1_ITGA5_ITGB1	FN1 - (ITGA5+ITGB1)	FN1	ECM-Receptor	KEGG: hsa04512
mCAFs	NK cells	FN1	ITGA5_ITGB1	0.029167475532201	0	FN1_ITGA5_ITGB1	FN1 - (ITGA5+ITGB1)	FN1	ECM-Receptor	KEGG: hsa04512
apCAFs	SEMA3Chigh Mals	FN1	ITGA5_ITGB1	0.0698396512413971	0	FN1_ITGA5_ITGB1	FN1 - (ITGA5+ITGB1)	FN1	ECM-Receptor	KEGG: hsa04512
iCAFs	SEMA3Chigh Mals	FN1	ITGA5_ITGB1	0.0579632913511574	0	FN1_ITGA5_ITGB1	FN1 - (ITGA5+ITGB1)	FN1	ECM-Receptor	KEGG: hsa04512
IGHG3+ Mals	SEMA3Chigh Mals	FN1	ITGA5_ITGB1	0.0213138423097892	0	FN1_ITGA5_ITGB1	FN1 - (ITGA5+ITGB1)	FN1	ECM-Receptor	KEGG: hsa04512
mCAFs	SEMA3Chigh Mals	FN1	ITGA5_ITGB1	0.065726355690064	0	FN1_ITGA5_ITGB1	FN1 - (ITGA5+ITGB1)	FN1	ECM-Receptor	KEGG: hsa04512
nFibs	SEMA3Chigh Mals	FN1	ITGA5_ITGB1	0.0384657114543479	0	FN1_ITGA5_ITGB1	FN1 - (ITGA5+ITGB1)	FN1	ECM-Receptor	KEGG: hsa04512
SEMA3Chigh Mals	SEMA3Chigh Mals	FN1	ITGA5_ITGB1	0.0391156141883045	0	FN1_ITGA5_ITGB1	FN1 - (ITGA5+ITGB1)	FN1	ECM-Receptor	KEGG: hsa04512
apCAFs	SPP1high TREM2low TAMs	FN1	ITGA5_ITGB1	0.0619017081881514	0	FN1_ITGA5_ITGB1	FN1 - (ITGA5+ITGB1)	FN1	ECM-Receptor	KEGG: hsa04512
iCAFs	SPP1high TREM2low TAMs	FN1	ITGA5_ITGB1	0.0513007615903926	0	FN1_ITGA5_ITGB1	FN1 - (ITGA5+ITGB1)	FN1	ECM-Receptor	KEGG: hsa04512
IGHG3+ Mals	SPP1high TREM2low TAMs	FN1	ITGA5_ITGB1	0.0187799641525294	0	FN1_ITGA5_ITGB1	FN1 - (ITGA5+ITGB1)	FN1	ECM-Receptor	KEGG: hsa04512
mCAFs	SPP1high TREM2low TAMs	FN1	ITGA5_ITGB1	0.0582266621751076	0	FN1_ITGA5_ITGB1	FN1 - (ITGA5+ITGB1)	FN1	ECM-Receptor	KEGG: hsa04512
nFibs	SPP1high TREM2low TAMs	FN1	ITGA5_ITGB1	0.0339635105345994	0	FN1_ITGA5_ITGB1	FN1 - (ITGA5+ITGB1)	FN1	ECM-Receptor	KEGG: hsa04512
SEMA3Chigh Mals	SPP1high TREM2low TAMs	FN1	ITGA5_ITGB1	0.0345400781982581	0	FN1_ITGA5_ITGB1	FN1 - (ITGA5+ITGB1)	FN1	ECM-Receptor	KEGG: hsa04512
apCAFs	SPP1low TREM2high TAMs	FN1	ITGA5_ITGB1	0.0516118979608472	0	FN1_ITGA5_ITGB1	FN1 - (ITGA5+ITGB1)	FN1	ECM-Receptor	KEGG: hsa04512
iCAFs	SPP1low TREM2high TAMs	FN1	ITGA5_ITGB1	0.0426929309604081	0	FN1_ITGA5_ITGB1	FN1 - (ITGA5+ITGB1)	FN1	ECM-Receptor	KEGG: hsa04512
mCAFs	SPP1low TREM2high TAMs	FN1	ITGA5_ITGB1	0.0485161542058927	0	FN1_ITGA5_ITGB1	FN1 - (ITGA5+ITGB1)	FN1	ECM-Receptor	KEGG: hsa04512
nFibs	SPP1low TREM2high TAMs	FN1	ITGA5_ITGB1	0.028178318331574	0	FN1_ITGA5_ITGB1	FN1 - (ITGA5+ITGB1)	FN1	ECM-Receptor	KEGG: hsa04512
SEMA3Chigh Mals	SPP1low TREM2high TAMs	FN1	ITGA5_ITGB1	0.0286595896563286	0	FN1_ITGA5_ITGB1	FN1 - (ITGA5+ITGB1)	FN1	ECM-Receptor	KEGG: hsa04512
apCAFs	SPP1low TREM2low TAMs	FN1	ITGA5_ITGB1	0.0517129629688129	0	FN1_ITGA5_ITGB1	FN1 - (ITGA5+ITGB1)	FN1	ECM-Receptor	KEGG: hsa04512
iCAFs	SPP1low TREM2low TAMs	FN1	ITGA5_ITGB1	0.0427773188492931	0	FN1_ITGA5_ITGB1	FN1 - (ITGA5+ITGB1)	FN1	ECM-Receptor	KEGG: hsa04512
mCAFs	SPP1low TREM2low TAMs	FN1	ITGA5_ITGB1	0.0486114679326338	0	FN1_ITGA5_ITGB1	FN1 - (ITGA5+ITGB1)	FN1	ECM-Receptor	KEGG: hsa04512
nFibs	SPP1low TREM2low TAMs	FN1	ITGA5_ITGB1	0.0282348624654804	0	FN1_ITGA5_ITGB1	FN1 - (ITGA5+ITGB1)	FN1	ECM-Receptor	KEGG: hsa04512
SEMA3Chigh Mals	SPP1low TREM2low TAMs	FN1	ITGA5_ITGB1	0.028717070997735	0	FN1_ITGA5_ITGB1	FN1 - (ITGA5+ITGB1)	FN1	ECM-Receptor	KEGG: hsa04512
apCAFs	Tregs	FN1	ITGA5_ITGB1	0.0229516084924033	0	FN1_ITGA5_ITGB1	FN1 - (ITGA5+ITGB1)	FN1	ECM-Receptor	KEGG: hsa04512
iCAFs	Tregs	FN1	ITGA5_ITGB1	0.0188867472000881	0.01	FN1_ITGA5_ITGB1	FN1 - (ITGA5+ITGB1)	FN1	ECM-Receptor	KEGG: hsa04512
mCAFs	Tregs	FN1	ITGA5_ITGB1	0.0215359067181998	0	FN1_ITGA5_ITGB1	FN1 - (ITGA5+ITGB1)	FN1	ECM-Receptor	KEGG: hsa04512
apCAFs	apCAFs	FN1	ITGA8_ITGB1	0.0708578483133815	0	FN1_ITGA8_ITGB1	FN1 - (ITGA8+ITGB1)	FN1	ECM-Receptor	KEGG: hsa04512
iCAFs	apCAFs	FN1	ITGA8_ITGB1	0.0588192911727751	0	FN1_ITGA8_ITGB1	FN1 - (ITGA8+ITGB1)	FN1	ECM-Receptor	KEGG: hsa04512
IGHG3+ Mals	apCAFs	FN1	ITGA8_ITGB1	0.0216410380153588	0	FN1_ITGA8_ITGB1	FN1 - (ITGA8+ITGB1)	FN1	ECM-Receptor	KEGG: hsa04512
mCAFs	apCAFs	FN1	ITGA8_ITGB1	0.0666888842177038	0	FN1_ITGA8_ITGB1	FN1 - (ITGA8+ITGB1)	FN1	ECM-Receptor	KEGG: hsa04512
nFibs	apCAFs	FN1	ITGA8_ITGB1	0.0390457062813799	0	FN1_ITGA8_ITGB1	FN1 - (ITGA8+ITGB1)	FN1	ECM-Receptor	KEGG: hsa04512
SEMA3Chigh Mals	apCAFs	FN1	ITGA8_ITGB1	0.0397050037482826	0	FN1_ITGA8_ITGB1	FN1 - (ITGA8+ITGB1)	FN1	ECM-Receptor	KEGG: hsa04512
apCAFs	CD209+ TAMs	FN1	ITGA8_ITGB1	0.0340646845429402	0	FN1_ITGA8_ITGB1	FN1 - (ITGA8+ITGB1)	FN1	ECM-Receptor	KEGG: hsa04512
iCAFs	CD209+ TAMs	FN1	ITGA8_ITGB1	0.0280882154109619	0	FN1_ITGA8_ITGB1	FN1 - (ITGA8+ITGB1)	FN1	ECM-Receptor	KEGG: hsa04512
mCAFs	CD209+ TAMs	FN1	ITGA8_ITGB1	0.0319859463753809	0	FN1_ITGA8_ITGB1	FN1 - (ITGA8+ITGB1)	FN1	ECM-Receptor	KEGG: hsa04512
nFibs	CD209+ TAMs	FN1	ITGA8_ITGB1	0.0184432100512283	0	FN1_ITGA8_ITGB1	FN1 - (ITGA8+ITGB1)	FN1	ECM-Receptor	KEGG: hsa04512
SEMA3Chigh Mals	CD209+ TAMs	FN1	ITGA8_ITGB1	0.0187614206096824	0	FN1_ITGA8_ITGB1	FN1 - (ITGA8+ITGB1)	FN1	ECM-Receptor	KEGG: hsa04512
apCAFs	Effector CD8+ T cells	FN1	ITGA8_ITGB1	0.0425581546754529	0	FN1_ITGA8_ITGB1	FN1 - (ITGA8+ITGB1)	FN1	ECM-Receptor	KEGG: hsa04512
iCAFs	Effector CD8+ T cells	FN1	ITGA8_ITGB1	0.0351457699051953	0	FN1_ITGA8_ITGB1	FN1 - (ITGA8+ITGB1)	FN1	ECM-Receptor	KEGG: hsa04512
mCAFs	Effector CD8+ T cells	FN1	ITGA8_ITGB1	0.0399825710072335	0	FN1_ITGA8_ITGB1	FN1 - (ITGA8+ITGB1)	FN1	ECM-Receptor	KEGG: hsa04512
nFibs	Effector CD8+ T cells	FN1	ITGA8_ITGB1	0.0231350095627454	0	FN1_ITGA8_ITGB1	FN1 - (ITGA8+ITGB1)	FN1	ECM-Receptor	KEGG: hsa04512
SEMA3Chigh Mals	Effector CD8+ T cells	FN1	ITGA8_ITGB1	0.0235322295151193	0	FN1_ITGA8_ITGB1	FN1 - (ITGA8+ITGB1)	FN1	ECM-Receptor	KEGG: hsa04512
apCAFs	Exhausted CD4+ T cells	FN1	ITGA8_ITGB1	0.0396289475615864	0	FN1_ITGA8_ITGB1	FN1 - (ITGA8+ITGB1)	FN1	ECM-Receptor	KEGG: hsa04512
iCAFs	Exhausted CD4+ T cells	FN1	ITGA8_ITGB1	0.0327093154513355	0	FN1_ITGA8_ITGB1	FN1 - (ITGA8+ITGB1)	FN1	ECM-Receptor	KEGG: hsa04512
mCAFs	Exhausted CD4+ T cells	FN1	ITGA8_ITGB1	0.0372237449553963	0	FN1_ITGA8_ITGB1	FN1 - (ITGA8+ITGB1)	FN1	ECM-Receptor	KEGG: hsa04512
nFibs	Exhausted CD4+ T cells	FN1	ITGA8_ITGB1	0.0215126274881251	0	FN1_ITGA8_ITGB1	FN1 - (ITGA8+ITGB1)	FN1	ECM-Receptor	KEGG: hsa04512
SEMA3Chigh Mals	Exhausted CD4+ T cells	FN1	ITGA8_ITGB1	0.021882615704894	0	FN1_ITGA8_ITGB1	FN1 - (ITGA8+ITGB1)	FN1	ECM-Receptor	KEGG: hsa04512
apCAFs	Exhausted CD8+ T cells	FN1	ITGA8_ITGB1	0.0446225452533277	0	FN1_ITGA8_ITGB1	FN1 - (ITGA8+ITGB1)	FN1	ECM-Receptor	KEGG: hsa04512
iCAFs	Exhausted CD8+ T cells	FN1	ITGA8_ITGB1	0.0368644480985558	0	FN1_ITGA8_ITGB1	FN1 - (ITGA8+ITGB1)	FN1	ECM-Receptor	KEGG: hsa04512
mCAFs	Exhausted CD8+ T cells	FN1	ITGA8_ITGB1	0.0419274974639598	0	FN1_ITGA8_ITGB1	FN1 - (ITGA8+ITGB1)	FN1	ECM-Receptor	KEGG: hsa04512
nFibs	Exhausted CD8+ T cells	FN1	ITGA8_ITGB1	0.0242811253127763	0	FN1_ITGA8_ITGB1	FN1 - (ITGA8+ITGB1)	FN1	ECM-Receptor	KEGG: hsa04512
SEMA3Chigh Mals	Exhausted CD8+ T cells	FN1	ITGA8_ITGB1	0.0246975261502816	0	FN1_ITGA8_ITGB1	FN1 - (ITGA8+ITGB1)	FN1	ECM-Receptor	KEGG: hsa04512
apCAFs	iCAFs	FN1	ITGA8_ITGB1	0.0755724508342638	0	FN1_ITGA8_ITGB1	FN1 - (ITGA8+ITGB1)	FN1	ECM-Receptor	KEGG: hsa04512
iCAFs	iCAFs	FN1	ITGA8_ITGB1	0.0627870231178309	0	FN1_ITGA8_ITGB1	FN1 - (ITGA8+ITGB1)	FN1	ECM-Receptor	KEGG: hsa04512
IGHG3+ Mals	iCAFs	FN1	ITGA8_ITGB1	0.0231625823769073	0	FN1_ITGA8_ITGB1	FN1 - (ITGA8+ITGB1)	FN1	ECM-Receptor	KEGG: hsa04512
mCAFs	iCAFs	FN1	ITGA8_ITGB1	0.0711473406212825	0	FN1_ITGA8_ITGB1	FN1 - (ITGA8+ITGB1)	FN1	ECM-Receptor	KEGG: hsa04512
nFibs	iCAFs	FN1	ITGA8_ITGB1	0.0417387379423115	0	FN1_ITGA8_ITGB1	FN1 - (ITGA8+ITGB1)	FN1	ECM-Receptor	KEGG: hsa04512
SEMA3Chigh Mals	iCAFs	FN1	ITGA8_ITGB1	0.0424414996463811	0	FN1_ITGA8_ITGB1	FN1 - (ITGA8+ITGB1)	FN1	ECM-Receptor	KEGG: hsa04512
apCAFs	IGHG3+ Mals	FN1	ITGA8_ITGB1	0.0223284162838777	0	FN1_ITGA8_ITGB1	FN1 - (ITGA8+ITGB1)	FN1	ECM-Receptor	KEGG: hsa04512
iCAFs	IGHG3+ Mals	FN1	ITGA8_ITGB1	0.0183718505498202	0.01	FN1_ITGA8_ITGB1	FN1 - (ITGA8+ITGB1)	FN1	ECM-Receptor	KEGG: hsa04512
mCAFs	IGHG3+ Mals	FN1	ITGA8_ITGB1	0.0209503300260157	0	FN1_ITGA8_ITGB1	FN1 - (ITGA8+ITGB1)	FN1	ECM-Receptor	KEGG: hsa04512
apCAFs	mCAFs	FN1	ITGA8_ITGB1	0.0779574003355828	0	FN1_ITGA8_ITGB1	FN1 - (ITGA8+ITGB1)	FN1	ECM-Receptor	KEGG: hsa04512
iCAFs	mCAFs	FN1	ITGA8_ITGB1	0.0647967664058046	0	FN1_ITGA8_ITGB1	FN1 - (ITGA8+ITGB1)	FN1	ECM-Receptor	KEGG: hsa04512
IGHG3+ Mals	mCAFs	FN1	ITGA8_ITGB1	0.0239363842835071	0	FN1_ITGA8_ITGB1	FN1 - (ITGA8+ITGB1)	FN1	ECM-Receptor	KEGG: hsa04512
mCAFs	mCAFs	FN1	ITGA8_ITGB1	0.0734037293098581	0	FN1_ITGA8_ITGB1	FN1 - (ITGA8+ITGB1)	FN1	ECM-Receptor	KEGG: hsa04512
nFibs	mCAFs	FN1	ITGA8_ITGB1	0.0431057361929713	0	FN1_ITGA8_ITGB1	FN1 - (ITGA8+ITGB1)	FN1	ECM-Receptor	KEGG: hsa04512
SEMA3Chigh Mals	mCAFs	FN1	ITGA8_ITGB1	0.0438304615031598	0	FN1_ITGA8_ITGB1	FN1 - (ITGA8+ITGB1)	FN1	ECM-Receptor	KEGG: hsa04512
apCAFs	Naive CD4+ T cells	FN1	ITGA8_ITGB1	0.0376640479553344	0	FN1_ITGA8_ITGB1	FN1 - (ITGA8+ITGB1)	FN1	ECM-Receptor	KEGG: hsa04512
iCAFs	Naive CD4+ T cells	FN1	ITGA8_ITGB1	0.0310764060010254	0	FN1_ITGA8_ITGB1	FN1 - (ITGA8+ITGB1)	FN1	ECM-Receptor	KEGG: hsa04512
mCAFs	Naive CD4+ T cells	FN1	ITGA8_ITGB1	0.0353737085507273	0	FN1_ITGA8_ITGB1	FN1 - (ITGA8+ITGB1)	FN1	ECM-Receptor	KEGG: hsa04512
nFibs	Naive CD4+ T cells	FN1	ITGA8_ITGB1	0.0204268734952714	0	FN1_ITGA8_ITGB1	FN1 - (ITGA8+ITGB1)	FN1	ECM-Receptor	KEGG: hsa04512
SEMA3Chigh Mals	Naive CD4+ T cells	FN1	ITGA8_ITGB1	0.0207785847454406	0	FN1_ITGA8_ITGB1	FN1 - (ITGA8+ITGB1)	FN1	ECM-Receptor	KEGG: hsa04512
apCAFs	nFibs	FN1	ITGA8_ITGB1	0.0617093202295435	0	FN1_ITGA8_ITGB1	FN1 - (ITGA8+ITGB1)	FN1	ECM-Receptor	KEGG: hsa04512
iCAFs	nFibs	FN1	ITGA8_ITGB1	0.0511395248464235	0	FN1_ITGA8_ITGB1	FN1 - (ITGA8+ITGB1)	FN1	ECM-Receptor	KEGG: hsa04512
IGHG3+ Mals	nFibs	FN1	ITGA8_ITGB1	0.0187189225349738	0	FN1_ITGA8_ITGB1	FN1 - (ITGA8+ITGB1)	FN1	ECM-Receptor	KEGG: hsa04512
mCAFs	nFibs	FN1	ITGA8_ITGB1	0.0580449893766302	0	FN1_ITGA8_ITGB1	FN1 - (ITGA8+ITGB1)	FN1	ECM-Receptor	KEGG: hsa04512
nFibs	nFibs	FN1	ITGA8_ITGB1	0.03385481972704	0	FN1_ITGA8_ITGB1	FN1 - (ITGA8+ITGB1)	FN1	ECM-Receptor	KEGG: hsa04512
SEMA3Chigh Mals	nFibs	FN1	ITGA8_ITGB1	0.0344296080067009	0	FN1_ITGA8_ITGB1	FN1 - (ITGA8+ITGB1)	FN1	ECM-Receptor	KEGG: hsa04512
apCAFs	NK cells	FN1	ITGA8_ITGB1	0.0445601254217834	0	FN1_ITGA8_ITGB1	FN1 - (ITGA8+ITGB1)	FN1	ECM-Receptor	KEGG: hsa04512
iCAFs	NK cells	FN1	ITGA8_ITGB1	0.0368124624480816	0	FN1_ITGA8_ITGB1	FN1 - (ITGA8+ITGB1)	FN1	ECM-Receptor	KEGG: hsa04512
mCAFs	NK cells	FN1	ITGA8_ITGB1	0.0418686823600672	0	FN1_ITGA8_ITGB1	FN1 - (ITGA8+ITGB1)	FN1	ECM-Receptor	KEGG: hsa04512
nFibs	NK cells	FN1	ITGA8_ITGB1	0.0242464377451526	0	FN1_ITGA8_ITGB1	FN1 - (ITGA8+ITGB1)	FN1	ECM-Receptor	KEGG: hsa04512
SEMA3Chigh Mals	NK cells	FN1	ITGA8_ITGB1	0.0246622587558431	0	FN1_ITGA8_ITGB1	FN1 - (ITGA8+ITGB1)	FN1	ECM-Receptor	KEGG: hsa04512
apCAFs	SEMA3Chigh Mals	FN1	ITGA8_ITGB1	0.0650822612674174	0	FN1_ITGA8_ITGB1	FN1 - (ITGA8+ITGB1)	FN1	ECM-Receptor	KEGG: hsa04512
iCAFs	SEMA3Chigh Mals	FN1	ITGA8_ITGB1	0.0539679658083099	0	FN1_ITGA8_ITGB1	FN1 - (ITGA8+ITGB1)	FN1	ECM-Receptor	KEGG: hsa04512
IGHG3+ Mals	SEMA3Chigh Mals	FN1	ITGA8_ITGB1	0.0197916362614927	0	FN1_ITGA8_ITGB1	FN1 - (ITGA8+ITGB1)	FN1	ECM-Receptor	KEGG: hsa04512
mCAFs	SEMA3Chigh Mals	FN1	ITGA8_ITGB1	0.0612307137292277	0	FN1_ITGA8_ITGB1	FN1 - (ITGA8+ITGB1)	FN1	ECM-Receptor	KEGG: hsa04512
nFibs	SEMA3Chigh Mals	FN1	ITGA8_ITGB1	0.035763304712957	0	FN1_ITGA8_ITGB1	FN1 - (ITGA8+ITGB1)	FN1	ECM-Receptor	KEGG: hsa04512
SEMA3Chigh Mals	SEMA3Chigh Mals	FN1	ITGA8_ITGB1	0.036369275572358	0	FN1_ITGA8_ITGB1	FN1 - (ITGA8+ITGB1)	FN1	ECM-Receptor	KEGG: hsa04512
apCAFs	SPP1high TREM2low TAMs	FN1	ITGA8_ITGB1	0.0506399787737697	0	FN1_ITGA8_ITGB1	FN1 - (ITGA8+ITGB1)	FN1	ECM-Receptor	KEGG: hsa04512
iCAFs	SPP1high TREM2low TAMs	FN1	ITGA8_ITGB1	0.0418815504701248	0	FN1_ITGA8_ITGB1	FN1 - (ITGA8+ITGB1)	FN1	ECM-Receptor	KEGG: hsa04512
mCAFs	SPP1high TREM2low TAMs	FN1	ITGA8_ITGB1	0.0475996059803932	0	FN1_ITGA8_ITGB1	FN1 - (ITGA8+ITGB1)	FN1	ECM-Receptor	KEGG: hsa04512
nFibs	SPP1high TREM2low TAMs	FN1	ITGA8_ITGB1	0.0276348254579379	0	FN1_ITGA8_ITGB1	FN1 - (ITGA8+ITGB1)	FN1	ECM-Receptor	KEGG: hsa04512
SEMA3Chigh Mals	SPP1high TREM2low TAMs	FN1	ITGA8_ITGB1	0.0281070826725893	0	FN1_ITGA8_ITGB1	FN1 - (ITGA8+ITGB1)	FN1	ECM-Receptor	KEGG: hsa04512
apCAFs	SPP1low TREM2high TAMs	FN1	ITGA8_ITGB1	0.0449764137425359	0	FN1_ITGA8_ITGB1	FN1 - (ITGA8+ITGB1)	FN1	ECM-Receptor	KEGG: hsa04512
iCAFs	SPP1low TREM2high TAMs	FN1	ITGA8_ITGB1	0.0371591857941243	0	FN1_ITGA8_ITGB1	FN1 - (ITGA8+ITGB1)	FN1	ECM-Receptor	KEGG: hsa04512
mCAFs	SPP1low TREM2high TAMs	FN1	ITGA8_ITGB1	0.04226093892285	0	FN1_ITGA8_ITGB1	FN1 - (ITGA8+ITGB1)	FN1	ECM-Receptor	KEGG: hsa04512
nFibs	SPP1low TREM2high TAMs	FN1	ITGA8_ITGB1	0.02447781401596	0	FN1_ITGA8_ITGB1	FN1 - (ITGA8+ITGB1)	FN1	ECM-Receptor	KEGG: hsa04512
SEMA3Chigh Mals	SPP1low TREM2high TAMs	FN1	ITGA8_ITGB1	0.0248975018286858	0	FN1_ITGA8_ITGB1	FN1 - (ITGA8+ITGB1)	FN1	ECM-Receptor	KEGG: hsa04512
apCAFs	SPP1low TREM2low TAMs	FN1	ITGA8_ITGB1	0.0390538233857138	0	FN1_ITGA8_ITGB1	FN1 - (ITGA8+ITGB1)	FN1	ECM-Receptor	KEGG: hsa04512
iCAFs	SPP1low TREM2low TAMs	FN1	ITGA8_ITGB1	0.0322312437090493	0	FN1_ITGA8_ITGB1	FN1 - (ITGA8+ITGB1)	FN1	ECM-Receptor	KEGG: hsa04512
mCAFs	SPP1low TREM2low TAMs	FN1	ITGA8_ITGB1	0.0366821935665337	0	FN1_ITGA8_ITGB1	FN1 - (ITGA8+ITGB1)	FN1	ECM-Receptor	KEGG: hsa04512
nFibs	SPP1low TREM2low TAMs	FN1	ITGA8_ITGB1	0.021194618183158	0	FN1_ITGA8_ITGB1	FN1 - (ITGA8+ITGB1)	FN1	ECM-Receptor	KEGG: hsa04512
SEMA3Chigh Mals	SPP1low TREM2low TAMs	FN1	ITGA8_ITGB1	0.0215592575753748	0	FN1_ITGA8_ITGB1	FN1 - (ITGA8+ITGB1)	FN1	ECM-Receptor	KEGG: hsa04512
apCAFs	Tregs	FN1	ITGA8_ITGB1	0.0342538106789911	0	FN1_ITGA8_ITGB1	FN1 - (ITGA8+ITGB1)	FN1	ECM-Receptor	KEGG: hsa04512
iCAFs	Tregs	FN1	ITGA8_ITGB1	0.0282451306229056	0	FN1_ITGA8_ITGB1	FN1 - (ITGA8+ITGB1)	FN1	ECM-Receptor	KEGG: hsa04512
mCAFs	Tregs	FN1	ITGA8_ITGB1	0.0321639157154408	0	FN1_ITGA8_ITGB1	FN1 - (ITGA8+ITGB1)	FN1	ECM-Receptor	KEGG: hsa04512
nFibs	Tregs	FN1	ITGA8_ITGB1	0.018547271549443	0	FN1_ITGA8_ITGB1	FN1 - (ITGA8+ITGB1)	FN1	ECM-Receptor	KEGG: hsa04512
SEMA3Chigh Mals	Tregs	FN1	ITGA8_ITGB1	0.0188672430252455	0	FN1_ITGA8_ITGB1	FN1 - (ITGA8+ITGB1)	FN1	ECM-Receptor	KEGG: hsa04512
apCAFs	apCAFs	FN1	ITGAV_ITGB1	0.0977669651016955	0	FN1_ITGAV_ITGB1	FN1 - (ITGAV+ITGB1)	FN1	ECM-Receptor	KEGG: hsa04512
iCAFs	apCAFs	FN1	ITGAV_ITGB1	0.0815579223584049	0	FN1_ITGAV_ITGB1	FN1 - (ITGAV+ITGB1)	FN1	ECM-Receptor	KEGG: hsa04512
IGHG3+ Mals	apCAFs	FN1	ITGAV_ITGB1	0.030472467250642	0	FN1_ITGAV_ITGB1	FN1 - (ITGAV+ITGB1)	FN1	ECM-Receptor	KEGG: hsa04512
mCAFs	apCAFs	FN1	ITGAV_ITGB1	0.0921718433854598	0	FN1_ITGAV_ITGB1	FN1 - (ITGAV+ITGB1)	FN1	ECM-Receptor	KEGG: hsa04512
nFibs	apCAFs	FN1	ITGAV_ITGB1	0.0545834953504423	0	FN1_ITGAV_ITGB1	FN1 - (ITGAV+ITGB1)	FN1	ECM-Receptor	KEGG: hsa04512
SEMA3Chigh Mals	apCAFs	FN1	ITGAV_ITGB1	0.0554900027643764	0	FN1_ITGAV_ITGB1	FN1 - (ITGAV+ITGB1)	FN1	ECM-Receptor	KEGG: hsa04512
apCAFs	CD209+ TAMs	FN1	ITGAV_ITGB1	0.0367190295976837	0	FN1_ITGAV_ITGB1	FN1 - (ITGAV+ITGB1)	FN1	ECM-Receptor	KEGG: hsa04512
iCAFs	CD209+ TAMs	FN1	ITGAV_ITGB1	0.0302914735738884	0	FN1_ITGAV_ITGB1	FN1 - (ITGAV+ITGB1)	FN1	ECM-Receptor	KEGG: hsa04512
mCAFs	CD209+ TAMs	FN1	ITGAV_ITGB1	0.0344840972427398	0	FN1_ITGAV_ITGB1	FN1 - (ITGAV+ITGB1)	FN1	ECM-Receptor	KEGG: hsa04512
nFibs	CD209+ TAMs	FN1	ITGAV_ITGB1	0.0199054024915002	0	FN1_ITGAV_ITGB1	FN1 - (ITGAV+ITGB1)	FN1	ECM-Receptor	KEGG: hsa04512
SEMA3Chigh Mals	CD209+ TAMs	FN1	ITGAV_ITGB1	0.0202483206148297	0	FN1_ITGAV_ITGB1	FN1 - (ITGAV+ITGB1)	FN1	ECM-Receptor	KEGG: hsa04512
apCAFs	Exhausted CD4+ T cells	FN1	ITGAV_ITGB1	0.025745021907531	0	FN1_ITGAV_ITGB1	FN1 - (ITGAV+ITGB1)	FN1	ECM-Receptor	KEGG: hsa04512
iCAFs	Exhausted CD4+ T cells	FN1	ITGAV_ITGB1	0.0211961638039218	0.01	FN1_ITGAV_ITGB1	FN1 - (ITGAV+ITGB1)	FN1	ECM-Receptor	KEGG: hsa04512
mCAFs	Exhausted CD4+ T cells	FN1	ITGAV_ITGB1	0.0241612775909475	0	FN1_ITGAV_ITGB1	FN1 - (ITGAV+ITGB1)	FN1	ECM-Receptor	KEGG: hsa04512
mCAFs	Exhausted CD8+ T cells	FN1	ITGAV_ITGB1	0.0195884868855308	0	FN1_ITGAV_ITGB1	FN1 - (ITGAV+ITGB1)	FN1	ECM-Receptor	KEGG: hsa04512
apCAFs	iCAFs	FN1	ITGAV_ITGB1	0.088031743752238	0	FN1_ITGAV_ITGB1	FN1 - (ITGAV+ITGB1)	FN1	ECM-Receptor	KEGG: hsa04512
iCAFs	iCAFs	FN1	ITGAV_ITGB1	0.0733055907409329	0	FN1_ITGAV_ITGB1	FN1 - (ITGAV+ITGB1)	FN1	ECM-Receptor	KEGG: hsa04512
IGHG3+ Mals	iCAFs	FN1	ITGAV_ITGB1	0.0272358664042358	0	FN1_ITGAV_ITGB1	FN1 - (ITGAV+ITGB1)	FN1	ECM-Receptor	KEGG: hsa04512
mCAFs	iCAFs	FN1	ITGAV_ITGB1	0.0829425427084804	0	FN1_ITGAV_ITGB1	FN1 - (ITGAV+ITGB1)	FN1	ECM-Receptor	KEGG: hsa04512
nFibs	iCAFs	FN1	ITGAV_ITGB1	0.0489151725914534	0	FN1_ITGAV_ITGB1	FN1 - (ITGAV+ITGB1)	FN1	ECM-Receptor	KEGG: hsa04512
SEMA3Chigh Mals	iCAFs	FN1	ITGAV_ITGB1	0.0497324940990055	0	FN1_ITGAV_ITGB1	FN1 - (ITGAV+ITGB1)	FN1	ECM-Receptor	KEGG: hsa04512
apCAFs	IGHG3+ Mals	FN1	ITGAV_ITGB1	0.0314453345016897	0	FN1_ITGAV_ITGB1	FN1 - (ITGAV+ITGB1)	FN1	ECM-Receptor	KEGG: hsa04512
iCAFs	IGHG3+ Mals	FN1	ITGAV_ITGB1	0.0259160867340221	0	FN1_ITGAV_ITGB1	FN1 - (ITGAV+ITGB1)	FN1	ECM-Receptor	KEGG: hsa04512
mCAFs	IGHG3+ Mals	FN1	ITGAV_ITGB1	0.0295215524430182	0	FN1_ITGAV_ITGB1	FN1 - (ITGAV+ITGB1)	FN1	ECM-Receptor	KEGG: hsa04512
apCAFs	mCAFs	FN1	ITGAV_ITGB1	0.0971527572975124	0	FN1_ITGAV_ITGB1	FN1 - (ITGAV+ITGB1)	FN1	ECM-Receptor	KEGG: hsa04512
iCAFs	mCAFs	FN1	ITGAV_ITGB1	0.08103639945741	0	FN1_ITGAV_ITGB1	FN1 - (ITGAV+ITGB1)	FN1	ECM-Receptor	KEGG: hsa04512
IGHG3+ Mals	mCAFs	FN1	ITGAV_ITGB1	0.0302668456273757	0	FN1_ITGAV_ITGB1	FN1 - (ITGAV+ITGB1)	FN1	ECM-Receptor	KEGG: hsa04512
mCAFs	mCAFs	FN1	ITGAV_ITGB1	0.0915892179053034	0	FN1_ITGAV_ITGB1	FN1 - (ITGAV+ITGB1)	FN1	ECM-Receptor	KEGG: hsa04512
nFibs	mCAFs	FN1	ITGAV_ITGB1	0.0542242770735446	0	FN1_ITGAV_ITGB1	FN1 - (ITGAV+ITGB1)	FN1	ECM-Receptor	KEGG: hsa04512
SEMA3Chigh Mals	mCAFs	FN1	ITGAV_ITGB1	0.055125166543413	0	FN1_ITGAV_ITGB1	FN1 - (ITGAV+ITGB1)	FN1	ECM-Receptor	KEGG: hsa04512
apCAFs	nFibs	FN1	ITGAV_ITGB1	0.0726921856009424	0	FN1_ITGAV_ITGB1	FN1 - (ITGAV+ITGB1)	FN1	ECM-Receptor	KEGG: hsa04512
iCAFs	nFibs	FN1	ITGAV_ITGB1	0.0603622259511423	0	FN1_ITGAV_ITGB1	FN1 - (ITGAV+ITGB1)	FN1	ECM-Receptor	KEGG: hsa04512
IGHG3+ Mals	nFibs	FN1	ITGAV_ITGB1	0.0222317575457554	0	FN1_ITGAV_ITGB1	FN1 - (ITGAV+ITGB1)	FN1	ECM-Receptor	KEGG: hsa04512
mCAFs	nFibs	FN1	ITGAV_ITGB1	0.0684232448579005	0	FN1_ITGAV_ITGB1	FN1 - (ITGAV+ITGB1)	FN1	ECM-Receptor	KEGG: hsa04512
nFibs	nFibs	FN1	ITGAV_ITGB1	0.0400920399267503	0	FN1_ITGAV_ITGB1	FN1 - (ITGAV+ITGB1)	FN1	ECM-Receptor	KEGG: hsa04512
SEMA3Chigh Mals	nFibs	FN1	ITGAV_ITGB1	0.040768255479429	0	FN1_ITGAV_ITGB1	FN1 - (ITGAV+ITGB1)	FN1	ECM-Receptor	KEGG: hsa04512
apCAFs	SEMA3Chigh Mals	FN1	ITGAV_ITGB1	0.0786139822892157	0	FN1_ITGAV_ITGB1	FN1 - (ITGAV+ITGB1)	FN1	ECM-Receptor	KEGG: hsa04512
iCAFs	SEMA3Chigh Mals	FN1	ITGAV_ITGB1	0.0653503613971252	0	FN1_ITGAV_ITGB1	FN1 - (ITGAV+ITGB1)	FN1	ECM-Receptor	KEGG: hsa04512
IGHG3+ Mals	SEMA3Chigh Mals	FN1	ITGAV_ITGB1	0.024149900878675	0	FN1_ITGAV_ITGB1	FN1 - (ITGAV+ITGB1)	FN1	ECM-Receptor	KEGG: hsa04512
mCAFs	SEMA3Chigh Mals	FN1	ITGAV_ITGB1	0.0740250378811609	0	FN1_ITGAV_ITGB1	FN1 - (ITGAV+ITGB1)	FN1	ECM-Receptor	KEGG: hsa04512
nFibs	SEMA3Chigh Mals	FN1	ITGAV_ITGB1	0.0434826290480725	0	FN1_ITGAV_ITGB1	FN1 - (ITGAV+ITGB1)	FN1	ECM-Receptor	KEGG: hsa04512
SEMA3Chigh Mals	SEMA3Chigh Mals	FN1	ITGAV_ITGB1	0.0442133981746361	0	FN1_ITGAV_ITGB1	FN1 - (ITGAV+ITGB1)	FN1	ECM-Receptor	KEGG: hsa04512
apCAFs	SPP1high TREM2low TAMs	FN1	ITGAV_ITGB1	0.0574632807939018	0	FN1_ITGAV_ITGB1	FN1 - (ITGAV+ITGB1)	FN1	ECM-Receptor	KEGG: hsa04512
iCAFs	SPP1high TREM2low TAMs	FN1	ITGAV_ITGB1	0.0475838797258068	0	FN1_ITGAV_ITGB1	FN1 - (ITGAV+ITGB1)	FN1	ECM-Receptor	KEGG: hsa04512
mCAFs	SPP1high TREM2low TAMs	FN1	ITGAV_ITGB1	0.0540365615356781	0	FN1_ITGAV_ITGB1	FN1 - (ITGAV+ITGB1)	FN1	ECM-Receptor	KEGG: hsa04512
nFibs	SPP1high TREM2low TAMs	FN1	ITGAV_ITGB1	0.0314611041023767	0	FN1_ITGAV_ITGB1	FN1 - (ITGAV+ITGB1)	FN1	ECM-Receptor	KEGG: hsa04512
SEMA3Chigh Mals	SPP1high TREM2low TAMs	FN1	ITGAV_ITGB1	0.0319965977233844	0	FN1_ITGAV_ITGB1	FN1 - (ITGAV+ITGB1)	FN1	ECM-Receptor	KEGG: hsa04512
apCAFs	SPP1low TREM2high TAMs	FN1	ITGAV_ITGB1	0.0535460584568899	0	FN1_ITGAV_ITGB1	FN1 - (ITGAV+ITGB1)	FN1	ECM-Receptor	KEGG: hsa04512
iCAFs	SPP1low TREM2high TAMs	FN1	ITGAV_ITGB1	0.044308467940863	0	FN1_ITGAV_ITGB1	FN1 - (ITGAV+ITGB1)	FN1	ECM-Receptor	KEGG: hsa04512
mCAFs	SPP1low TREM2high TAMs	FN1	ITGAV_ITGB1	0.0503404594145282	0	FN1_ITGAV_ITGB1	FN1 - (ITGAV+ITGB1)	FN1	ECM-Receptor	KEGG: hsa04512
nFibs	SPP1low TREM2high TAMs	FN1	ITGAV_ITGB1	0.0292613984044365	0	FN1_ITGAV_ITGB1	FN1 - (ITGAV+ITGB1)	FN1	ECM-Receptor	KEGG: hsa04512
SEMA3Chigh Mals	SPP1low TREM2high TAMs	FN1	ITGAV_ITGB1	0.0297606016973236	0	FN1_ITGAV_ITGB1	FN1 - (ITGAV+ITGB1)	FN1	ECM-Receptor	KEGG: hsa04512
apCAFs	SPP1low TREM2low TAMs	FN1	ITGAV_ITGB1	0.0586903	0	FN1_ITGAV_ITGB1	FN1 - (ITGAV+ITGB1)	FN1	ECM-Receptor	KEGG: hsa04512
iCAFs	SPP1low TREM2low TAMs	FN1	ITGAV_ITGB1	0.0486108257607676	0	FN1_ITGAV_ITGB1	FN1 - (ITGAV+ITGB1)	FN1	ECM-Receptor	KEGG: hsa04512
mCAFs	SPP1low TREM2low TAMs	FN1	ITGAV_ITGB1	0.0551946976275159	0	FN1_ITGAV_ITGB1	FN1 - (ITGAV+ITGB1)	FN1	ECM-Receptor	KEGG: hsa04512
nFibs	SPP1low TREM2low TAMs	FN1	ITGAV_ITGB1	0.0321518379809007	0	FN1_ITGAV_ITGB1	FN1 - (ITGAV+ITGB1)	FN1	ECM-Receptor	KEGG: hsa04512
SEMA3Chigh Mals	SPP1low TREM2low TAMs	FN1	ITGAV_ITGB1	0.0326986915339119	0	FN1_ITGAV_ITGB1	FN1 - (ITGAV+ITGB1)	FN1	ECM-Receptor	KEGG: hsa04512
apCAFs	apCAFs	FN1	ITGA4_ITGB7	0.00834850623592468	0	FN1_ITGA4_ITGB7	FN1 - (ITGA4+ITGB7)	FN1	ECM-Receptor	KEGG: hsa04512
iCAFs	apCAFs	FN1	ITGA4_ITGB7	0.00685180093606454	0	FN1_ITGA4_ITGB7	FN1 - (ITGA4+ITGB7)	FN1	ECM-Receptor	KEGG: hsa04512
mCAFs	apCAFs	FN1	ITGA4_ITGB7	0.00782633826869221	0	FN1_ITGA4_ITGB7	FN1 - (ITGA4+ITGB7)	FN1	ECM-Receptor	KEGG: hsa04512
nFibs	apCAFs	FN1	ITGA4_ITGB7	0.00446550696766651	0	FN1_ITGA4_ITGB7	FN1 - (ITGA4+ITGB7)	FN1	ECM-Receptor	KEGG: hsa04512
SEMA3Chigh Mals	apCAFs	FN1	ITGA4_ITGB7	0.00454366910786555	0	FN1_ITGA4_ITGB7	FN1 - (ITGA4+ITGB7)	FN1	ECM-Receptor	KEGG: hsa04512
apCAFs	CD209+ TAMs	FN1	ITGA4_ITGB7	0.0161265353635711	0	FN1_ITGA4_ITGB7	FN1 - (ITGA4+ITGB7)	FN1	ECM-Receptor	KEGG: hsa04512
iCAFs	CD209+ TAMs	FN1	ITGA4_ITGB7	0.0132540363180736	0	FN1_ITGA4_ITGB7	FN1 - (ITGA4+ITGB7)	FN1	ECM-Receptor	KEGG: hsa04512
IGHG3+ Mals	CD209+ TAMs	FN1	ITGA4_ITGB7	0.00473168762246514	0	FN1_ITGA4_ITGB7	FN1 - (ITGA4+ITGB7)	FN1	ECM-Receptor	KEGG: hsa04512
mCAFs	CD209+ TAMs	FN1	ITGA4_ITGB7	0.0151253008533046	0	FN1_ITGA4_ITGB7	FN1 - (ITGA4+ITGB7)	FN1	ECM-Receptor	KEGG: hsa04512
nFibs	CD209+ TAMs	FN1	ITGA4_ITGB7	0.0086574566138531	0	FN1_ITGA4_ITGB7	FN1 - (ITGA4+ITGB7)	FN1	ECM-Receptor	KEGG: hsa04512
SEMA3Chigh Mals	CD209+ TAMs	FN1	ITGA4_ITGB7	0.00880834347344621	0	FN1_ITGA4_ITGB7	FN1 - (ITGA4+ITGB7)	FN1	ECM-Receptor	KEGG: hsa04512
apCAFs	Effector CD8+ T cells	FN1	ITGA4_ITGB7	0.0266025456849125	0	FN1_ITGA4_ITGB7	FN1 - (ITGA4+ITGB7)	FN1	ECM-Receptor	KEGG: hsa04512
iCAFs	Effector CD8+ T cells	FN1	ITGA4_ITGB7	0.0219055794258214	0	FN1_ITGA4_ITGB7	FN1 - (ITGA4+ITGB7)	FN1	ECM-Receptor	KEGG: hsa04512
IGHG3+ Mals	Effector CD8+ T cells	FN1	ITGA4_ITGB7	0.00786462445748129	0	FN1_ITGA4_ITGB7	FN1 - (ITGA4+ITGB7)	FN1	ECM-Receptor	KEGG: hsa04512
mCAFs	Effector CD8+ T cells	FN1	ITGA4_ITGB7	0.0249674013660314	0	FN1_ITGA4_ITGB7	FN1 - (ITGA4+ITGB7)	FN1	ECM-Receptor	KEGG: hsa04512
nFibs	Effector CD8+ T cells	FN1	ITGA4_ITGB7	0.0143522333762102	0	FN1_ITGA4_ITGB7	FN1 - (ITGA4+ITGB7)	FN1	ECM-Receptor	KEGG: hsa04512
SEMA3Chigh Mals	Effector CD8+ T cells	FN1	ITGA4_ITGB7	0.0146009100803129	0	FN1_ITGA4_ITGB7	FN1 - (ITGA4+ITGB7)	FN1	ECM-Receptor	KEGG: hsa04512
SPP1high TREM2low TAMs	Effector CD8+ T cells	FN1	ITGA4_ITGB7	0.00433174359179805	0	FN1_ITGA4_ITGB7	FN1 - (ITGA4+ITGB7)	FN1	ECM-Receptor	KEGG: hsa04512
SPP1low TREM2high TAMs	Effector CD8+ T cells	FN1	ITGA4_ITGB7	0.0037937434963741	0	FN1_ITGA4_ITGB7	FN1 - (ITGA4+ITGB7)	FN1	ECM-Receptor	KEGG: hsa04512
SPP1low TREM2low TAMs	Effector CD8+ T cells	FN1	ITGA4_ITGB7	0.00357278279464999	0	FN1_ITGA4_ITGB7	FN1 - (ITGA4+ITGB7)	FN1	ECM-Receptor	KEGG: hsa04512
apCAFs	Exhausted CD4+ T cells	FN1	ITGA4_ITGB7	0.0294246121008472	0	FN1_ITGA4_ITGB7	FN1 - (ITGA4+ITGB7)	FN1	ECM-Receptor	KEGG: hsa04512
iCAFs	Exhausted CD4+ T cells	FN1	ITGA4_ITGB7	0.0242417885650588	0	FN1_ITGA4_ITGB7	FN1 - (ITGA4+ITGB7)	FN1	ECM-Receptor	KEGG: hsa04512
IGHG3+ Mals	Exhausted CD4+ T cells	FN1	ITGA4_ITGB7	0.0087167243826751	0	FN1_ITGA4_ITGB7	FN1 - (ITGA4+ITGB7)	FN1	ECM-Receptor	KEGG: hsa04512
mCAFs	Exhausted CD4+ T cells	FN1	ITGA4_ITGB7	0.0276209295449967	0	FN1_ITGA4_ITGB7	FN1 - (ITGA4+ITGB7)	FN1	ECM-Receptor	KEGG: hsa04512
nFibs	Exhausted CD4+ T cells	FN1	ITGA4_ITGB7	0.0158959772719601	0	FN1_ITGA4_ITGB7	FN1 - (ITGA4+ITGB7)	FN1	ECM-Receptor	KEGG: hsa04512
SEMA3Chigh Mals	Exhausted CD4+ T cells	FN1	ITGA4_ITGB7	0.0161709631097909	0	FN1_ITGA4_ITGB7	FN1 - (ITGA4+ITGB7)	FN1	ECM-Receptor	KEGG: hsa04512
SPP1high TREM2low TAMs	Exhausted CD4+ T cells	FN1	ITGA4_ITGB7	0.00480292331404412	0	FN1_ITGA4_ITGB7	FN1 - (ITGA4+ITGB7)	FN1	ECM-Receptor	KEGG: hsa04512
SPP1low TREM2high TAMs	Exhausted CD4+ T cells	FN1	ITGA4_ITGB7	0.00420665020979864	0	FN1_ITGA4_ITGB7	FN1 - (ITGA4+ITGB7)	FN1	ECM-Receptor	KEGG: hsa04512
SPP1low TREM2low TAMs	Exhausted CD4+ T cells	FN1	ITGA4_ITGB7	0.00396173603647689	0	FN1_ITGA4_ITGB7	FN1 - (ITGA4+ITGB7)	FN1	ECM-Receptor	KEGG: hsa04512
apCAFs	Exhausted CD8+ T cells	FN1	ITGA4_ITGB7	0.0310385318382133	0	FN1_ITGA4_ITGB7	FN1 - (ITGA4+ITGB7)	FN1	ECM-Receptor	KEGG: hsa04512
CD209+ TAMs	Exhausted CD8+ T cells	FN1	ITGA4_ITGB7	0.00307345301020129	0	FN1_ITGA4_ITGB7	FN1 - (ITGA4+ITGB7)	FN1	ECM-Receptor	KEGG: hsa04512
iCAFs	Exhausted CD8+ T cells	FN1	ITGA4_ITGB7	0.0255789258728897	0	FN1_ITGA4_ITGB7	FN1 - (ITGA4+ITGB7)	FN1	ECM-Receptor	KEGG: hsa04512
IGHG3+ Mals	Exhausted CD8+ T cells	FN1	ITGA4_ITGB7	0.00920560355460169	0	FN1_ITGA4_ITGB7	FN1 - (ITGA4+ITGB7)	FN1	ECM-Receptor	KEGG: hsa04512
mCAFs	Exhausted CD8+ T cells	FN1	ITGA4_ITGB7	0.0291388886615063	0	FN1_ITGA4_ITGB7	FN1 - (ITGA4+ITGB7)	FN1	ECM-Receptor	KEGG: hsa04512
nFibs	Exhausted CD8+ T cells	FN1	ITGA4_ITGB7	0.0167806900740972	0	FN1_ITGA4_ITGB7	FN1 - (ITGA4+ITGB7)	FN1	ECM-Receptor	KEGG: hsa04512
SEMA3Chigh Mals	Exhausted CD8+ T cells	FN1	ITGA4_ITGB7	0.0170707151499163	0	FN1_ITGA4_ITGB7	FN1 - (ITGA4+ITGB7)	FN1	ECM-Receptor	KEGG: hsa04512
SPP1high TREM2low TAMs	Exhausted CD8+ T cells	FN1	ITGA4_ITGB7	0.00507341963674541	0	FN1_ITGA4_ITGB7	FN1 - (ITGA4+ITGB7)	FN1	ECM-Receptor	KEGG: hsa04512
SPP1low TREM2high TAMs	Exhausted CD8+ T cells	FN1	ITGA4_ITGB7	0.00444371491446872	0	FN1_ITGA4_ITGB7	FN1 - (ITGA4+ITGB7)	FN1	ECM-Receptor	KEGG: hsa04512
SPP1low TREM2low TAMs	Exhausted CD8+ T cells	FN1	ITGA4_ITGB7	0.004185056671567	0	FN1_ITGA4_ITGB7	FN1 - (ITGA4+ITGB7)	FN1	ECM-Receptor	KEGG: hsa04512
apCAFs	iCAFs	FN1	ITGA4_ITGB7	0.00910063608788684	0	FN1_ITGA4_ITGB7	FN1 - (ITGA4+ITGB7)	FN1	ECM-Receptor	KEGG: hsa04512
iCAFs	iCAFs	FN1	ITGA4_ITGB7	0.00747010604319666	0	FN1_ITGA4_ITGB7	FN1 - (ITGA4+ITGB7)	FN1	ECM-Receptor	KEGG: hsa04512
mCAFs	iCAFs	FN1	ITGA4_ITGB7	0.008531829941248	0	FN1_ITGA4_ITGB7	FN1 - (ITGA4+ITGB7)	FN1	ECM-Receptor	KEGG: hsa04512
nFibs	iCAFs	FN1	ITGA4_ITGB7	0.00486952923025863	0	FN1_ITGA4_ITGB7	FN1 - (ITGA4+ITGB7)	FN1	ECM-Receptor	KEGG: hsa04512
SEMA3Chigh Mals	iCAFs	FN1	ITGA4_ITGB7	0.00495472799061197	0	FN1_ITGA4_ITGB7	FN1 - (ITGA4+ITGB7)	FN1	ECM-Receptor	KEGG: hsa04512
mCAFs	IGHG3+ Mals	FN1	ITGA4_ITGB7	0.00282285556808504	0.01	FN1_ITGA4_ITGB7	FN1 - (ITGA4+ITGB7)	FN1	ECM-Receptor	KEGG: hsa04512
apCAFs	mCAFs	FN1	ITGA4_ITGB7	0.00939327121580255	0	FN1_ITGA4_ITGB7	FN1 - (ITGA4+ITGB7)	FN1	ECM-Receptor	KEGG: hsa04512
iCAFs	mCAFs	FN1	ITGA4_ITGB7	0.0077107187189421	0	FN1_ITGA4_ITGB7	FN1 - (ITGA4+ITGB7)	FN1	ECM-Receptor	KEGG: hsa04512
IGHG3+ Mals	mCAFs	FN1	ITGA4_ITGB7	0.00274281694865628	0.02	FN1_ITGA4_ITGB7	FN1 - (ITGA4+ITGB7)	FN1	ECM-Receptor	KEGG: hsa04512
mCAFs	mCAFs	FN1	ITGA4_ITGB7	0.00880633739577592	0	FN1_ITGA4_ITGB7	FN1 - (ITGA4+ITGB7)	FN1	ECM-Receptor	KEGG: hsa04512
nFibs	mCAFs	FN1	ITGA4_ITGB7	0.0050268013698572	0	FN1_ITGA4_ITGB7	FN1 - (ITGA4+ITGB7)	FN1	ECM-Receptor	KEGG: hsa04512
SEMA3Chigh Mals	mCAFs	FN1	ITGA4_ITGB7	0.00511473766826953	0	FN1_ITGA4_ITGB7	FN1 - (ITGA4+ITGB7)	FN1	ECM-Receptor	KEGG: hsa04512
apCAFs	Naive CD4+ T cells	FN1	ITGA4_ITGB7	0.0152858481408133	0	FN1_ITGA4_ITGB7	FN1 - (ITGA4+ITGB7)	FN1	ECM-Receptor	KEGG: hsa04512
iCAFs	Naive CD4+ T cells	FN1	ITGA4_ITGB7	0.0125611826089904	0	FN1_ITGA4_ITGB7	FN1 - (ITGA4+ITGB7)	FN1	ECM-Receptor	KEGG: hsa04512
IGHG3+ Mals	Naive CD4+ T cells	FN1	ITGA4_ITGB7	0.00448231530629398	0	FN1_ITGA4_ITGB7	FN1 - (ITGA4+ITGB7)	FN1	ECM-Receptor	KEGG: hsa04512
mCAFs	Naive CD4+ T cells	FN1	ITGA4_ITGB7	0.0143360481291152	0	FN1_ITGA4_ITGB7	FN1 - (ITGA4+ITGB7)	FN1	ECM-Receptor	KEGG: hsa04512
nFibs	Naive CD4+ T cells	FN1	ITGA4_ITGB7	0.00820289123456273	0	FN1_ITGA4_ITGB7	FN1 - (ITGA4+ITGB7)	FN1	ECM-Receptor	KEGG: hsa04512
SEMA3Chigh Mals	Naive CD4+ T cells	FN1	ITGA4_ITGB7	0.00834592237891687	0	FN1_ITGA4_ITGB7	FN1 - (ITGA4+ITGB7)	FN1	ECM-Receptor	KEGG: hsa04512
apCAFs	nFibs	FN1	ITGA4_ITGB7	0.0072826344802846	0	FN1_ITGA4_ITGB7	FN1 - (ITGA4+ITGB7)	FN1	ECM-Receptor	KEGG: hsa04512
iCAFs	nFibs	FN1	ITGA4_ITGB7	0.00597586523950452	0	FN1_ITGA4_ITGB7	FN1 - (ITGA4+ITGB7)	FN1	ECM-Receptor	KEGG: hsa04512
mCAFs	nFibs	FN1	ITGA4_ITGB7	0.00682667388042922	0	FN1_ITGA4_ITGB7	FN1 - (ITGA4+ITGB7)	FN1	ECM-Receptor	KEGG: hsa04512
nFibs	nFibs	FN1	ITGA4_ITGB7	0.00389343965827384	0	FN1_ITGA4_ITGB7	FN1 - (ITGA4+ITGB7)	FN1	ECM-Receptor	KEGG: hsa04512
SEMA3Chigh Mals	nFibs	FN1	ITGA4_ITGB7	0.00396162844702184	0	FN1_ITGA4_ITGB7	FN1 - (ITGA4+ITGB7)	FN1	ECM-Receptor	KEGG: hsa04512
apCAFs	NK cells	FN1	ITGA4_ITGB7	0.0242097446456751	0	FN1_ITGA4_ITGB7	FN1 - (ITGA4+ITGB7)	FN1	ECM-Receptor	KEGG: hsa04512
iCAFs	NK cells	FN1	ITGA4_ITGB7	0.019926604645797	0	FN1_ITGA4_ITGB7	FN1 - (ITGA4+ITGB7)	FN1	ECM-Receptor	KEGG: hsa04512
IGHG3+ Mals	NK cells	FN1	ITGA4_ITGB7	0.00714485934460996	0	FN1_ITGA4_ITGB7	FN1 - (ITGA4+ITGB7)	FN1	ECM-Receptor	KEGG: hsa04512
mCAFs	NK cells	FN1	ITGA4_ITGB7	0.0227182429315636	0	FN1_ITGA4_ITGB7	FN1 - (ITGA4+ITGB7)	FN1	ECM-Receptor	KEGG: hsa04512
nFibs	NK cells	FN1	ITGA4_ITGB7	0.0130465343559104	0	FN1_ITGA4_ITGB7	FN1 - (ITGA4+ITGB7)	FN1	ECM-Receptor	KEGG: hsa04512
SEMA3Chigh Mals	NK cells	FN1	ITGA4_ITGB7	0.0132728922682856	0	FN1_ITGA4_ITGB7	FN1 - (ITGA4+ITGB7)	FN1	ECM-Receptor	KEGG: hsa04512
SPP1high TREM2low TAMs	NK cells	FN1	ITGA4_ITGB7	0.00393402328874477	0	FN1_ITGA4_ITGB7	FN1 - (ITGA4+ITGB7)	FN1	ECM-Receptor	KEGG: hsa04512
SPP1low TREM2high TAMs	NK cells	FN1	ITGA4_ITGB7	0.00344524890511072	0.02	FN1_ITGA4_ITGB7	FN1 - (ITGA4+ITGB7)	FN1	ECM-Receptor	KEGG: hsa04512
SPP1low TREM2low TAMs	NK cells	FN1	ITGA4_ITGB7	0.00324451962344618	0	FN1_ITGA4_ITGB7	FN1 - (ITGA4+ITGB7)	FN1	ECM-Receptor	KEGG: hsa04512
apCAFs	SEMA3Chigh Mals	FN1	ITGA4_ITGB7	0.00772259256842254	0	FN1_ITGA4_ITGB7	FN1 - (ITGA4+ITGB7)	FN1	ECM-Receptor	KEGG: hsa04512
iCAFs	SEMA3Chigh Mals	FN1	ITGA4_ITGB7	0.00633738283227353	0	FN1_ITGA4_ITGB7	FN1 - (ITGA4+ITGB7)	FN1	ECM-Receptor	KEGG: hsa04512
mCAFs	SEMA3Chigh Mals	FN1	ITGA4_ITGB7	0.0072392873759036	0	FN1_ITGA4_ITGB7	FN1 - (ITGA4+ITGB7)	FN1	ECM-Receptor	KEGG: hsa04512
nFibs	SEMA3Chigh Mals	FN1	ITGA4_ITGB7	0.0041295016163363	0	FN1_ITGA4_ITGB7	FN1 - (ITGA4+ITGB7)	FN1	ECM-Receptor	KEGG: hsa04512
SEMA3Chigh Mals	SEMA3Chigh Mals	FN1	ITGA4_ITGB7	0.00420180729926243	0	FN1_ITGA4_ITGB7	FN1 - (ITGA4+ITGB7)	FN1	ECM-Receptor	KEGG: hsa04512
apCAFs	SPP1high TREM2low TAMs	FN1	ITGA4_ITGB7	0.0117393876852157	0	FN1_ITGA4_ITGB7	FN1 - (ITGA4+ITGB7)	FN1	ECM-Receptor	KEGG: hsa04512
iCAFs	SPP1high TREM2low TAMs	FN1	ITGA4_ITGB7	0.00964068122791229	0	FN1_ITGA4_ITGB7	FN1 - (ITGA4+ITGB7)	FN1	ECM-Receptor	KEGG: hsa04512
IGHG3+ Mals	SPP1high TREM2low TAMs	FN1	ITGA4_ITGB7	0.00343363594075769	0	FN1_ITGA4_ITGB7	FN1 - (ITGA4+ITGB7)	FN1	ECM-Receptor	KEGG: hsa04512
mCAFs	SPP1high TREM2low TAMs	FN1	ITGA4_ITGB7	0.0110074869131799	0	FN1_ITGA4_ITGB7	FN1 - (ITGA4+ITGB7)	FN1	ECM-Receptor	KEGG: hsa04512
nFibs	SPP1high TREM2low TAMs	FN1	ITGA4_ITGB7	0.0062892477263931	0	FN1_ITGA4_ITGB7	FN1 - (ITGA4+ITGB7)	FN1	ECM-Receptor	KEGG: hsa04512
SEMA3Chigh Mals	SPP1high TREM2low TAMs	FN1	ITGA4_ITGB7	0.00639912658115724	0	FN1_ITGA4_ITGB7	FN1 - (ITGA4+ITGB7)	FN1	ECM-Receptor	KEGG: hsa04512
apCAFs	SPP1low TREM2high TAMs	FN1	ITGA4_ITGB7	0.0181789838551356	0	FN1_ITGA4_ITGB7	FN1 - (ITGA4+ITGB7)	FN1	ECM-Receptor	KEGG: hsa04512
iCAFs	SPP1low TREM2high TAMs	FN1	ITGA4_ITGB7	0.0149464513174518	0	FN1_ITGA4_ITGB7	FN1 - (ITGA4+ITGB7)	FN1	ECM-Receptor	KEGG: hsa04512
IGHG3+ Mals	SPP1low TREM2high TAMs	FN1	ITGA4_ITGB7	0.00534177047041857	0	FN1_ITGA4_ITGB7	FN1 - (ITGA4+ITGB7)	FN1	ECM-Receptor	KEGG: hsa04512
mCAFs	SPP1low TREM2high TAMs	FN1	ITGA4_ITGB7	0.0170525293152513	0	FN1_ITGA4_ITGB7	FN1 - (ITGA4+ITGB7)	FN1	ECM-Receptor	KEGG: hsa04512
nFibs	SPP1low TREM2high TAMs	FN1	ITGA4_ITGB7	0.00976874256582633	0	FN1_ITGA4_ITGB7	FN1 - (ITGA4+ITGB7)	FN1	ECM-Receptor	KEGG: hsa04512
SEMA3Chigh Mals	SPP1low TREM2high TAMs	FN1	ITGA4_ITGB7	0.00993880334425523	0	FN1_ITGA4_ITGB7	FN1 - (ITGA4+ITGB7)	FN1	ECM-Receptor	KEGG: hsa04512
apCAFs	SPP1low TREM2low TAMs	FN1	ITGA4_ITGB7	0.0144993566064289	0	FN1_ITGA4_ITGB7	FN1 - (ITGA4+ITGB7)	FN1	ECM-Receptor	KEGG: hsa04512
iCAFs	SPP1low TREM2low TAMs	FN1	ITGA4_ITGB7	0.011913185254657	0	FN1_ITGA4_ITGB7	FN1 - (ITGA4+ITGB7)	FN1	ECM-Receptor	KEGG: hsa04512
IGHG3+ Mals	SPP1low TREM2low TAMs	FN1	ITGA4_ITGB7	0.00424929132011967	0	FN1_ITGA4_ITGB7	FN1 - (ITGA4+ITGB7)	FN1	ECM-Receptor	KEGG: hsa04512
mCAFs	SPP1low TREM2low TAMs	FN1	ITGA4_ITGB7	0.0135977511294166	0	FN1_ITGA4_ITGB7	FN1 - (ITGA4+ITGB7)	FN1	ECM-Receptor	KEGG: hsa04512
nFibs	SPP1low TREM2low TAMs	FN1	ITGA4_ITGB7	0.00777795533355971	0	FN1_ITGA4_ITGB7	FN1 - (ITGA4+ITGB7)	FN1	ECM-Receptor	KEGG: hsa04512
SEMA3Chigh Mals	SPP1low TREM2low TAMs	FN1	ITGA4_ITGB7	0.00791363612973089	0	FN1_ITGA4_ITGB7	FN1 - (ITGA4+ITGB7)	FN1	ECM-Receptor	KEGG: hsa04512
apCAFs	Tregs	FN1	ITGA4_ITGB7	0.00613460996460194	0	FN1_ITGA4_ITGB7	FN1 - (ITGA4+ITGB7)	FN1	ECM-Receptor	KEGG: hsa04512
iCAFs	Tregs	FN1	ITGA4_ITGB7	0.00503279368791236	0	FN1_ITGA4_ITGB7	FN1 - (ITGA4+ITGB7)	FN1	ECM-Receptor	KEGG: hsa04512
mCAFs	Tregs	FN1	ITGA4_ITGB7	0.00575011003594964	0	FN1_ITGA4_ITGB7	FN1 - (ITGA4+ITGB7)	FN1	ECM-Receptor	KEGG: hsa04512
nFibs	Tregs	FN1	ITGA4_ITGB7	0.00327791903319472	0	FN1_ITGA4_ITGB7	FN1 - (ITGA4+ITGB7)	FN1	ECM-Receptor	KEGG: hsa04512
SEMA3Chigh Mals	Tregs	FN1	ITGA4_ITGB7	0.0033353638341598	0	FN1_ITGA4_ITGB7	FN1 - (ITGA4+ITGB7)	FN1	ECM-Receptor	KEGG: hsa04512
apCAFs	SPP1high TREM2low TAMs	FN1	ITGAV_ITGB3	0.0256747952921209	0	FN1_ITGAV_ITGB3	FN1 - (ITGAV+ITGB3)	FN1	ECM-Receptor	KEGG: hsa04512
CD209+ TAMs	SPP1high TREM2low TAMs	FN1	ITGAV_ITGB3	0.00252971602570857	0	FN1_ITGAV_ITGB3	FN1 - (ITGAV+ITGB3)	FN1	ECM-Receptor	KEGG: hsa04512
Effector CD8+ T cells	SPP1high TREM2low TAMs	FN1	ITGAV_ITGB3	0.000561225116892092	0	FN1_ITGAV_ITGB3	FN1 - (ITGAV+ITGB3)	FN1	ECM-Receptor	KEGG: hsa04512
Exhausted CD4+ T cells	SPP1high TREM2low TAMs	FN1	ITGAV_ITGB3	0.000722529122887207	0	FN1_ITGAV_ITGB3	FN1 - (ITGAV+ITGB3)	FN1	ECM-Receptor	KEGG: hsa04512
Exhausted CD8+ T cells	SPP1high TREM2low TAMs	FN1	ITGAV_ITGB3	0.000442322183080593	0	FN1_ITGAV_ITGB3	FN1 - (ITGAV+ITGB3)	FN1	ECM-Receptor	KEGG: hsa04512
iCAFs	SPP1high TREM2low TAMs	FN1	ITGAV_ITGB3	0.0211380762301051	0	FN1_ITGAV_ITGB3	FN1 - (ITGAV+ITGB3)	FN1	ECM-Receptor	KEGG: hsa04512
IGHG3+ Mals	SPP1high TREM2low TAMs	FN1	ITGAV_ITGB3	0.00758525739031402	0	FN1_ITGAV_ITGB3	FN1 - (ITGAV+ITGB3)	FN1	ECM-Receptor	KEGG: hsa04512
mCAFs	SPP1high TREM2low TAMs	FN1	ITGAV_ITGB3	0.0240952642283635	0	FN1_ITGAV_ITGB3	FN1 - (ITGAV+ITGB3)	FN1	ECM-Receptor	KEGG: hsa04512
Naive CD4+ T cells	SPP1high TREM2low TAMs	FN1	ITGAV_ITGB3	0.000529544170155028	0	FN1_ITGAV_ITGB3	FN1 - (ITGAV+ITGB3)	FN1	ECM-Receptor	KEGG: hsa04512
nFibs	SPP1high TREM2low TAMs	FN1	ITGAV_ITGB3	0.013845629622737	0	FN1_ITGAV_ITGB3	FN1 - (ITGAV+ITGB3)	FN1	ECM-Receptor	KEGG: hsa04512
NK cells	SPP1high TREM2low TAMs	FN1	ITGAV_ITGB3	0.00070840975783256	0	FN1_ITGAV_ITGB3	FN1 - (ITGAV+ITGB3)	FN1	ECM-Receptor	KEGG: hsa04512
SBSN+ Mals	SPP1high TREM2low TAMs	FN1	ITGAV_ITGB3	0.00140452572490643	0	FN1_ITGAV_ITGB3	FN1 - (ITGAV+ITGB3)	FN1	ECM-Receptor	KEGG: hsa04512
SEMA3Chigh Mals	SPP1high TREM2low TAMs	FN1	ITGAV_ITGB3	0.0140856540013911	0	FN1_ITGAV_ITGB3	FN1 - (ITGAV+ITGB3)	FN1	ECM-Receptor	KEGG: hsa04512
SPP1high TREM2low TAMs	SPP1high TREM2low TAMs	FN1	ITGAV_ITGB3	0.00417734307256258	0	FN1_ITGAV_ITGB3	FN1 - (ITGAV+ITGB3)	FN1	ECM-Receptor	KEGG: hsa04512
SPP1low TREM2high TAMs	SPP1high TREM2low TAMs	FN1	ITGAV_ITGB3	0.00365844897268147	0	FN1_ITGAV_ITGB3	FN1 - (ITGAV+ITGB3)	FN1	ECM-Receptor	KEGG: hsa04512
SPP1low TREM2low TAMs	SPP1high TREM2low TAMs	FN1	ITGAV_ITGB3	0.00344534103775625	0	FN1_ITGAV_ITGB3	FN1 - (ITGAV+ITGB3)	FN1	ECM-Receptor	KEGG: hsa04512
Tregs	SPP1high TREM2low TAMs	FN1	ITGAV_ITGB3	0.000715807946072504	0	FN1_ITGAV_ITGB3	FN1 - (ITGAV+ITGB3)	FN1	ECM-Receptor	KEGG: hsa04512
apCAFs	apCAFs	FN1	ITGAV_ITGB8	0.0325373997599855	0	FN1_ITGAV_ITGB8	FN1 - (ITGAV+ITGB8)	FN1	ECM-Receptor	KEGG: hsa04512
CD209+ TAMs	apCAFs	FN1	ITGAV_ITGB8	0.00322636837594965	0	FN1_ITGAV_ITGB8	FN1 - (ITGAV+ITGB8)	FN1	ECM-Receptor	KEGG: hsa04512
Effector CD8+ T cells	apCAFs	FN1	ITGAV_ITGB8	0.000716168756518062	0	FN1_ITGAV_ITGB8	FN1 - (ITGAV+ITGB8)	FN1	ECM-Receptor	KEGG: hsa04512
Exhausted CD4+ T cells	apCAFs	FN1	ITGAV_ITGB8	0.000921964666730942	0	FN1_ITGAV_ITGB8	FN1 - (ITGAV+ITGB8)	FN1	ECM-Receptor	KEGG: hsa04512
Exhausted CD8+ T cells	apCAFs	FN1	ITGAV_ITGB8	0.000564457511407771	0	FN1_ITGAV_ITGB8	FN1 - (ITGAV+ITGB8)	FN1	ECM-Receptor	KEGG: hsa04512
iCAFs	apCAFs	FN1	ITGAV_ITGB8	0.0268214443145906	0	FN1_ITGAV_ITGB8	FN1 - (ITGAV+ITGB8)	FN1	ECM-Receptor	KEGG: hsa04512
IGHG3+ Mals	apCAFs	FN1	ITGAV_ITGB8	0.00966065899285194	0	FN1_ITGAV_ITGB8	FN1 - (ITGAV+ITGB8)	FN1	ECM-Receptor	KEGG: hsa04512
mCAFs	apCAFs	FN1	ITGAV_ITGB8	0.0305489139282588	0	FN1_ITGAV_ITGB8	FN1 - (ITGAV+ITGB8)	FN1	ECM-Receptor	KEGG: hsa04512
Naive CD4+ T cells	apCAFs	FN1	ITGAV_ITGB8	0.000675747213356823	0	FN1_ITGAV_ITGB8	FN1 - (ITGAV+ITGB8)	FN1	ECM-Receptor	KEGG: hsa04512
nFibs	apCAFs	FN1	ITGAV_ITGB8	0.0176035475351831	0	FN1_ITGAV_ITGB8	FN1 - (ITGAV+ITGB8)	FN1	ECM-Receptor	KEGG: hsa04512
NK cells	apCAFs	FN1	ITGAV_ITGB8	0.000903951540333366	0	FN1_ITGAV_ITGB8	FN1 - (ITGAV+ITGB8)	FN1	ECM-Receptor	KEGG: hsa04512
SBSN+ Mals	apCAFs	FN1	ITGAV_ITGB8	0.00179187129544255	0	FN1_ITGAV_ITGB8	FN1 - (ITGAV+ITGB8)	FN1	ECM-Receptor	KEGG: hsa04512
SEMA3Chigh Mals	apCAFs	FN1	ITGAV_ITGB8	0.0179075352512476	0	FN1_ITGAV_ITGB8	FN1 - (ITGAV+ITGB8)	FN1	ECM-Receptor	KEGG: hsa04512
SPP1high TREM2low TAMs	apCAFs	FN1	ITGAV_ITGB8	0.00532530901976047	0	FN1_ITGAV_ITGB8	FN1 - (ITGAV+ITGB8)	FN1	ECM-Receptor	KEGG: hsa04512
SPP1low TREM2high TAMs	apCAFs	FN1	ITGAV_ITGB8	0.0046644867652109	0	FN1_ITGAV_ITGB8	FN1 - (ITGAV+ITGB8)	FN1	ECM-Receptor	KEGG: hsa04512
SPP1low TREM2low TAMs	apCAFs	FN1	ITGAV_ITGB8	0.00439303461484887	0	FN1_ITGAV_ITGB8	FN1 - (ITGAV+ITGB8)	FN1	ECM-Receptor	KEGG: hsa04512
Tregs	apCAFs	FN1	ITGAV_ITGB8	0.000913389978023441	0	FN1_ITGAV_ITGB8	FN1 - (ITGAV+ITGB8)	FN1	ECM-Receptor	KEGG: hsa04512
apCAFs	SBSN+ Mals	FN1	ITGAV_ITGB8	0.0124913336194343	0	FN1_ITGAV_ITGB8	FN1 - (ITGAV+ITGB8)	FN1	ECM-Receptor	KEGG: hsa04512
CD209+ TAMs	SBSN+ Mals	FN1	ITGAV_ITGB8	0.00121592910175136	0	FN1_ITGAV_ITGB8	FN1 - (ITGAV+ITGB8)	FN1	ECM-Receptor	KEGG: hsa04512
Effector CD8+ T cells	SBSN+ Mals	FN1	ITGAV_ITGB8	0.00026948133752336	0	FN1_ITGAV_ITGB8	FN1 - (ITGAV+ITGB8)	FN1	ECM-Receptor	KEGG: hsa04512
Exhausted CD4+ T cells	SBSN+ Mals	FN1	ITGAV_ITGB8	0.000346963180435352	0	FN1_ITGAV_ITGB8	FN1 - (ITGAV+ITGB8)	FN1	ECM-Receptor	KEGG: hsa04512
Exhausted CD8+ T cells	SBSN+ Mals	FN1	ITGAV_ITGB8	0.000212375032175686	0	FN1_ITGAV_ITGB8	FN1 - (ITGAV+ITGB8)	FN1	ECM-Receptor	KEGG: hsa04512
iCAFs	SBSN+ Mals	FN1	ITGAV_ITGB8	0.0102595937625	0	FN1_ITGAV_ITGB8	FN1 - (ITGAV+ITGB8)	FN1	ECM-Receptor	KEGG: hsa04512
IGHG3+ Mals	SBSN+ Mals	FN1	ITGAV_ITGB8	0.00365553936879242	0	FN1_ITGAV_ITGB8	FN1 - (ITGAV+ITGB8)	FN1	ECM-Receptor	KEGG: hsa04512
mCAFs	SBSN+ Mals	FN1	ITGAV_ITGB8	0.0117131078649507	0	FN1_ITGAV_ITGB8	FN1 - (ITGAV+ITGB8)	FN1	ECM-Receptor	KEGG: hsa04512
Naive CD4+ T cells	SBSN+ Mals	FN1	ITGAV_ITGB8	0.000254265027590702	0	FN1_ITGAV_ITGB8	FN1 - (ITGAV+ITGB8)	FN1	ECM-Receptor	KEGG: hsa04512
nFibs	SBSN+ Mals	FN1	ITGAV_ITGB8	0.00669445927473659	0	FN1_ITGAV_ITGB8	FN1 - (ITGAV+ITGB8)	FN1	ECM-Receptor	KEGG: hsa04512
NK cells	SBSN+ Mals	FN1	ITGAV_ITGB8	0.000340180471134023	0	FN1_ITGAV_ITGB8	FN1 - (ITGAV+ITGB8)	FN1	ECM-Receptor	KEGG: hsa04512
SBSN+ Mals	SBSN+ Mals	FN1	ITGAV_ITGB8	0.000674701733885138	0	FN1_ITGAV_ITGB8	FN1 - (ITGAV+ITGB8)	FN1	ECM-Receptor	KEGG: hsa04512
SEMA3Chigh Mals	SBSN+ Mals	FN1	ITGAV_ITGB8	0.00681136901661967	0	FN1_ITGAV_ITGB8	FN1 - (ITGAV+ITGB8)	FN1	ECM-Receptor	KEGG: hsa04512
SPP1high TREM2low TAMs	SBSN+ Mals	FN1	ITGAV_ITGB8	0.00200959871778396	0	FN1_ITGAV_ITGB8	FN1 - (ITGAV+ITGB8)	FN1	ECM-Receptor	KEGG: hsa04512
SPP1low TREM2high TAMs	SBSN+ Mals	FN1	ITGAV_ITGB8	0.00175949803474366	0	FN1_ITGAV_ITGB8	FN1 - (ITGAV+ITGB8)	FN1	ECM-Receptor	KEGG: hsa04512
SPP1low TREM2low TAMs	SBSN+ Mals	FN1	ITGAV_ITGB8	0.00165682175237097	0	FN1_ITGAV_ITGB8	FN1 - (ITGAV+ITGB8)	FN1	ECM-Receptor	KEGG: hsa04512
Tregs	SBSN+ Mals	FN1	ITGAV_ITGB8	0.000343734425901711	0	FN1_ITGAV_ITGB8	FN1 - (ITGAV+ITGB8)	FN1	ECM-Receptor	KEGG: hsa04512
apCAFs	SEMA3Chigh Mals	FN1	ITGAV_ITGB8	0.0310217044429403	0	FN1_ITGAV_ITGB8	FN1 - (ITGAV+ITGB8)	FN1	ECM-Receptor	KEGG: hsa04512
CD209+ TAMs	SEMA3Chigh Mals	FN1	ITGAV_ITGB8	0.00307173868913472	0	FN1_ITGAV_ITGB8	FN1 - (ITGAV+ITGB8)	FN1	ECM-Receptor	KEGG: hsa04512
Effector CD8+ T cells	SEMA3Chigh Mals	FN1	ITGAV_ITGB8	0.000681762755313205	0	FN1_ITGAV_ITGB8	FN1 - (ITGAV+ITGB8)	FN1	ECM-Receptor	KEGG: hsa04512
Exhausted CD4+ T cells	SEMA3Chigh Mals	FN1	ITGAV_ITGB8	0.000877680553280872	0	FN1_ITGAV_ITGB8	FN1 - (ITGAV+ITGB8)	FN1	ECM-Receptor	KEGG: hsa04512
Exhausted CD8+ T cells	SEMA3Chigh Mals	FN1	ITGAV_ITGB8	0.000537336064925328	0	FN1_ITGAV_ITGB8	FN1 - (ITGAV+ITGB8)	FN1	ECM-Receptor	KEGG: hsa04512
iCAFs	SEMA3Chigh Mals	FN1	ITGAV_ITGB8	0.0255649802838308	0	FN1_ITGAV_ITGB8	FN1 - (ITGAV+ITGB8)	FN1	ECM-Receptor	KEGG: hsa04512
IGHG3+ Mals	SEMA3Chigh Mals	FN1	ITGAV_ITGB8	0.00920050038827958	0	FN1_ITGAV_ITGB8	FN1 - (ITGAV+ITGB8)	FN1	ECM-Receptor	KEGG: hsa04512
mCAFs	SEMA3Chigh Mals	FN1	ITGAV_ITGB8	0.0291230601948162	0	FN1_ITGAV_ITGB8	FN1 - (ITGAV+ITGB8)	FN1	ECM-Receptor	KEGG: hsa04512
Naive CD4+ T cells	SEMA3Chigh Mals	FN1	ITGAV_ITGB8	0.000643281883772561	0	FN1_ITGAV_ITGB8	FN1 - (ITGAV+ITGB8)	FN1	ECM-Receptor	KEGG: hsa04512
nFibs	SEMA3Chigh Mals	FN1	ITGAV_ITGB8	0.0167714587080982	0	FN1_ITGAV_ITGB8	FN1 - (ITGAV+ITGB8)	FN1	ECM-Receptor	KEGG: hsa04512
NK cells	SEMA3Chigh Mals	FN1	ITGAV_ITGB8	0.000860531894130259	0	FN1_ITGAV_ITGB8	FN1 - (ITGAV+ITGB8)	FN1	ECM-Receptor	KEGG: hsa04512
SBSN+ Mals	SEMA3Chigh Mals	FN1	ITGAV_ITGB8	0.00170587488098088	0	FN1_ITGAV_ITGB8	FN1 - (ITGAV+ITGB8)	FN1	ECM-Receptor	KEGG: hsa04512
SEMA3Chigh Mals	SEMA3Chigh Mals	FN1	ITGAV_ITGB8	0.0170613270043543	0	FN1_ITGAV_ITGB8	FN1 - (ITGAV+ITGB8)	FN1	ECM-Receptor	KEGG: hsa04512
SPP1high TREM2low TAMs	SEMA3Chigh Mals	FN1	ITGAV_ITGB8	0.00507059544142816	0	FN1_ITGAV_ITGB8	FN1 - (ITGAV+ITGB8)	FN1	ECM-Receptor	KEGG: hsa04512
SPP1low TREM2high TAMs	SEMA3Chigh Mals	FN1	ITGAV_ITGB8	0.00444123968900564	0	FN1_ITGAV_ITGB8	FN1 - (ITGAV+ITGB8)	FN1	ECM-Receptor	KEGG: hsa04512
SPP1low TREM2low TAMs	SEMA3Chigh Mals	FN1	ITGAV_ITGB8	0.0041827249178592	0	FN1_ITGAV_ITGB8	FN1 - (ITGAV+ITGB8)	FN1	ECM-Receptor	KEGG: hsa04512
Tregs	SEMA3Chigh Mals	FN1	ITGAV_ITGB8	0.000869517368420778	0	FN1_ITGAV_ITGB8	FN1 - (ITGAV+ITGB8)	FN1	ECM-Receptor	KEGG: hsa04512
apCAFs	apCAFs	FN1	CD44	0.0865084226144769	0	FN1_CD44	FN1 - CD44	FN1	ECM-Receptor	KEGG: hsa04512
iCAFs	apCAFs	FN1	CD44	0.072016971094838	0	FN1_CD44	FN1 - CD44	FN1	ECM-Receptor	KEGG: hsa04512
mCAFs	apCAFs	FN1	CD44	0.0814994162198779	0	FN1_CD44	FN1 - CD44	FN1	ECM-Receptor	KEGG: hsa04512
nFibs	apCAFs	FN1	CD44	0.0480330822576418	0	FN1_CD44	FN1 - CD44	FN1	ECM-Receptor	KEGG: hsa04512
SEMA3Chigh Mals	apCAFs	FN1	CD44	0.048836421766089	0	FN1_CD44	FN1 - CD44	FN1	ECM-Receptor	KEGG: hsa04512
apCAFs	CD209+ TAMs	FN1	CD44	0.0754120761134328	0	FN1_CD44	FN1 - CD44	FN1	ECM-Receptor	KEGG: hsa04512
iCAFs	CD209+ TAMs	FN1	CD44	0.062651941900278	0	FN1_CD44	FN1 - CD44	FN1	ECM-Receptor	KEGG: hsa04512
mCAFs	CD209+ TAMs	FN1	CD44	0.0709956353694526	0	FN1_CD44	FN1 - CD44	FN1	ECM-Receptor	KEGG: hsa04512
nFibs	CD209+ TAMs	FN1	CD44	0.0416469281421114	0	FN1_CD44	FN1 - CD44	FN1	ECM-Receptor	KEGG: hsa04512
SEMA3Chigh Mals	CD209+ TAMs	FN1	CD44	0.0423482123439983	0	FN1_CD44	FN1 - CD44	FN1	ECM-Receptor	KEGG: hsa04512
apCAFs	Effector CD8+ T cells	FN1	CD44	0.0908974908680928	0	FN1_CD44	FN1 - CD44	FN1	ECM-Receptor	KEGG: hsa04512
iCAFs	Effector CD8+ T cells	FN1	CD44	0.0757317585245477	0	FN1_CD44	FN1 - CD44	FN1	ECM-Receptor	KEGG: hsa04512
IGHG3+ Mals	Effector CD8+ T cells	FN1	CD44	0.0281836541686836	0.01	FN1_CD44	FN1 - CD44	FN1	ECM-Receptor	KEGG: hsa04512
mCAFs	Effector CD8+ T cells	FN1	CD44	0.085658179178153	0	FN1_CD44	FN1 - CD44	FN1	ECM-Receptor	KEGG: hsa04512
nFibs	Effector CD8+ T cells	FN1	CD44	0.0505781582802627	0	FN1_CD44	FN1 - CD44	FN1	ECM-Receptor	KEGG: hsa04512
SEMA3Chigh Mals	Effector CD8+ T cells	FN1	CD44	0.0514217642131211	0	FN1_CD44	FN1 - CD44	FN1	ECM-Receptor	KEGG: hsa04512
apCAFs	Exhausted CD4+ T cells	FN1	CD44	0.0910645692652597	0	FN1_CD44	FN1 - CD44	FN1	ECM-Receptor	KEGG: hsa04512
iCAFs	Exhausted CD4+ T cells	FN1	CD44	0.0758732873615497	0	FN1_CD44	FN1 - CD44	FN1	ECM-Receptor	KEGG: hsa04512
mCAFs	Exhausted CD4+ T cells	FN1	CD44	0.0858165362898887	0	FN1_CD44	FN1 - CD44	FN1	ECM-Receptor	KEGG: hsa04512
nFibs	Exhausted CD4+ T cells	FN1	CD44	0.050675256928522	0	FN1_CD44	FN1 - CD44	FN1	ECM-Receptor	KEGG: hsa04512
SEMA3Chigh Mals	Exhausted CD4+ T cells	FN1	CD44	0.0515203945103784	0	FN1_CD44	FN1 - CD44	FN1	ECM-Receptor	KEGG: hsa04512
apCAFs	Exhausted CD8+ T cells	FN1	CD44	0.0900910399763744	0	FN1_CD44	FN1 - CD44	FN1	ECM-Receptor	KEGG: hsa04512
iCAFs	Exhausted CD8+ T cells	FN1	CD44	0.075048751808811	0	FN1_CD44	FN1 - CD44	FN1	ECM-Receptor	KEGG: hsa04512
IGHG3+ Mals	Exhausted CD8+ T cells	FN1	CD44	0.0279165203002519	0.03	FN1_CD44	FN1 - CD44	FN1	ECM-Receptor	KEGG: hsa04512
mCAFs	Exhausted CD8+ T cells	FN1	CD44	0.0848938712014453	0	FN1_CD44	FN1 - CD44	FN1	ECM-Receptor	KEGG: hsa04512
nFibs	Exhausted CD8+ T cells	FN1	CD44	0.050109706870177	0	FN1_CD44	FN1 - CD44	FN1	ECM-Receptor	KEGG: hsa04512
SEMA3Chigh Mals	Exhausted CD8+ T cells	FN1	CD44	0.0509459186507677	0	FN1_CD44	FN1 - CD44	FN1	ECM-Receptor	KEGG: hsa04512
apCAFs	iCAFs	FN1	CD44	0.0819396259973936	0	FN1_CD44	FN1 - CD44	FN1	ECM-Receptor	KEGG: hsa04512
iCAFs	iCAFs	FN1	CD44	0.0681564132662226	0	FN1_CD44	FN1 - CD44	FN1	ECM-Receptor	KEGG: hsa04512
mCAFs	iCAFs	FN1	CD44	0.0771728130073475	0	FN1_CD44	FN1 - CD44	FN1	ECM-Receptor	KEGG: hsa04512
nFibs	iCAFs	FN1	CD44	0.0453953166184545	0	FN1_CD44	FN1 - CD44	FN1	ECM-Receptor	KEGG: hsa04512
SEMA3Chigh Mals	iCAFs	FN1	CD44	0.0461566792381983	0	FN1_CD44	FN1 - CD44	FN1	ECM-Receptor	KEGG: hsa04512
apCAFs	IGHG3+ Mals	FN1	CD44	0.0759558936649843	0	FN1_CD44	FN1 - CD44	FN1	ECM-Receptor	KEGG: hsa04512
iCAFs	IGHG3+ Mals	FN1	CD44	0.0631100233981575	0	FN1_CD44	FN1 - CD44	FN1	ECM-Receptor	KEGG: hsa04512
mCAFs	IGHG3+ Mals	FN1	CD44	0.0715100679556637	0	FN1_CD44	FN1 - CD44	FN1	ECM-Receptor	KEGG: hsa04512
nFibs	IGHG3+ Mals	FN1	CD44	0.0419583054829292	0	FN1_CD44	FN1 - CD44	FN1	ECM-Receptor	KEGG: hsa04512
SEMA3Chigh Mals	IGHG3+ Mals	FN1	CD44	0.042664599483738	0	FN1_CD44	FN1 - CD44	FN1	ECM-Receptor	KEGG: hsa04512
apCAFs	mCAFs	FN1	CD44	0.0726201182960821	0	FN1_CD44	FN1 - CD44	FN1	ECM-Receptor	KEGG: hsa04512
iCAFs	mCAFs	FN1	CD44	0.0603015877061151	0	FN1_CD44	FN1 - CD44	FN1	ECM-Receptor	KEGG: hsa04512
mCAFs	mCAFs	FN1	CD44	0.068355097823395	0	FN1_CD44	FN1 - CD44	FN1	ECM-Receptor	KEGG: hsa04512
nFibs	mCAFs	FN1	CD44	0.0400508966151063	0	FN1_CD44	FN1 - CD44	FN1	ECM-Receptor	KEGG: hsa04512
SEMA3Chigh Mals	mCAFs	FN1	CD44	0.0407264476632733	0	FN1_CD44	FN1 - CD44	FN1	ECM-Receptor	KEGG: hsa04512
apCAFs	Naive CD4+ T cells	FN1	CD44	0.0975655568688983	0	FN1_CD44	FN1 - CD44	FN1	ECM-Receptor	KEGG: hsa04512
iCAFs	Naive CD4+ T cells	FN1	CD44	0.0813868939660525	0	FN1_CD44	FN1 - CD44	FN1	ECM-Receptor	KEGG: hsa04512
IGHG3+ Mals	Naive CD4+ T cells	FN1	CD44	0.0304050195110111	0	FN1_CD44	FN1 - CD44	FN1	ECM-Receptor	KEGG: hsa04512
mCAFs	Naive CD4+ T cells	FN1	CD44	0.0919807864824175	0	FN1_CD44	FN1 - CD44	FN1	ECM-Receptor	KEGG: hsa04512
nFibs	Naive CD4+ T cells	FN1	CD44	0.0544656783224676	0	FN1_CD44	FN1 - CD44	FN1	ECM-Receptor	KEGG: hsa04512
SEMA3Chigh Mals	Naive CD4+ T cells	FN1	CD44	0.0553703436608779	0	FN1_CD44	FN1 - CD44	FN1	ECM-Receptor	KEGG: hsa04512
apCAFs	nFibs	FN1	CD44	0.0601905828487075	0	FN1_CD44	FN1 - CD44	FN1	ECM-Receptor	KEGG: hsa04512
iCAFs	nFibs	FN1	CD44	0.0498670969730749	0	FN1_CD44	FN1 - CD44	FN1	ECM-Receptor	KEGG: hsa04512
mCAFs	nFibs	FN1	CD44	0.056610994253705	0	FN1_CD44	FN1 - CD44	FN1	ECM-Receptor	KEGG: hsa04512
nFibs	nFibs	FN1	CD44	0.0329975051114093	0	FN1_CD44	FN1 - CD44	FN1	ECM-Receptor	KEGG: hsa04512
SEMA3Chigh Mals	nFibs	FN1	CD44	0.0335582434480735	0	FN1_CD44	FN1 - CD44	FN1	ECM-Receptor	KEGG: hsa04512
apCAFs	NK cells	FN1	CD44	0.0932438056480344	0	FN1_CD44	FN1 - CD44	FN1	ECM-Receptor	KEGG: hsa04512
iCAFs	NK cells	FN1	CD44	0.0777200710529019	0	FN1_CD44	FN1 - CD44	FN1	ECM-Receptor	KEGG: hsa04512
IGHG3+ Mals	NK cells	FN1	CD44	0.0289627251938384	0	FN1_CD44	FN1 - CD44	FN1	ECM-Receptor	KEGG: hsa04512
mCAFs	NK cells	FN1	CD44	0.0878823265458756	0	FN1_CD44	FN1 - CD44	FN1	ECM-Receptor	KEGG: hsa04512
nFibs	NK cells	FN1	CD44	0.0519431852297207	0	FN1_CD44	FN1 - CD44	FN1	ECM-Receptor	KEGG: hsa04512
SEMA3Chigh Mals	NK cells	FN1	CD44	0.0528082924229698	0	FN1_CD44	FN1 - CD44	FN1	ECM-Receptor	KEGG: hsa04512
apCAFs	SBSN+ Mals	FN1	CD44	0.0530408134569212	0	FN1_CD44	FN1 - CD44	FN1	ECM-Receptor	KEGG: hsa04512
iCAFs	SBSN+ Mals	FN1	CD44	0.0438863444610584	0	FN1_CD44	FN1 - CD44	FN1	ECM-Receptor	KEGG: hsa04512
mCAFs	SBSN+ Mals	FN1	CD44	0.0498638679462378	0	FN1_CD44	FN1 - CD44	FN1	ECM-Receptor	KEGG: hsa04512
nFibs	SBSN+ Mals	FN1	CD44	0.0289782805382656	0.01	FN1_CD44	FN1 - CD44	FN1	ECM-Receptor	KEGG: hsa04512
SEMA3Chigh Mals	SBSN+ Mals	FN1	CD44	0.0294728004487409	0.03	FN1_CD44	FN1 - CD44	FN1	ECM-Receptor	KEGG: hsa04512
apCAFs	SEMA3Chigh Mals	FN1	CD44	0.0836701123744093	0	FN1_CD44	FN1 - CD44	FN1	ECM-Receptor	KEGG: hsa04512
iCAFs	SEMA3Chigh Mals	FN1	CD44	0.0696178850539859	0	FN1_CD44	FN1 - CD44	FN1	ECM-Receptor	KEGG: hsa04512
mCAFs	SEMA3Chigh Mals	FN1	CD44	0.078811270964575	0	FN1_CD44	FN1 - CD44	FN1	ECM-Receptor	KEGG: hsa04512
nFibs	SEMA3Chigh Mals	FN1	CD44	0.0463930231714142	0	FN1_CD44	FN1 - CD44	FN1	ECM-Receptor	KEGG: hsa04512
SEMA3Chigh Mals	SEMA3Chigh Mals	FN1	CD44	0.0471702923047082	0	FN1_CD44	FN1 - CD44	FN1	ECM-Receptor	KEGG: hsa04512
apCAFs	SPP1high TREM2low TAMs	FN1	CD44	0.109931865242516	0	FN1_CD44	FN1 - CD44	FN1	ECM-Receptor	KEGG: hsa04512
iCAFs	SPP1high TREM2low TAMs	FN1	CD44	0.091911430374334	0	FN1_CD44	FN1 - CD44	FN1	ECM-Receptor	KEGG: hsa04512
IGHG3+ Mals	SPP1high TREM2low TAMs	FN1	CD44	0.0345850514184214	0	FN1_CD44	FN1 - CD44	FN1	ECM-Receptor	KEGG: hsa04512
mCAFs	SPP1high TREM2low TAMs	FN1	CD44	0.103720590029723	0	FN1_CD44	FN1 - CD44	FN1	ECM-Receptor	KEGG: hsa04512
nFibs	SPP1high TREM2low TAMs	FN1	CD44	0.0617428910708104	0	FN1_CD44	FN1 - CD44	FN1	ECM-Receptor	KEGG: hsa04512
SEMA3Chigh Mals	SPP1high TREM2low TAMs	FN1	CD44	0.0627604066005796	0	FN1_CD44	FN1 - CD44	FN1	ECM-Receptor	KEGG: hsa04512
apCAFs	SPP1low TREM2high TAMs	FN1	CD44	0.0985987563102228	0	FN1_CD44	FN1 - CD44	FN1	ECM-Receptor	KEGG: hsa04512
iCAFs	SPP1low TREM2high TAMs	FN1	CD44	0.0822643826883167	0	FN1_CD44	FN1 - CD44	FN1	ECM-Receptor	KEGG: hsa04512
IGHG3+ Mals	SPP1low TREM2high TAMs	FN1	CD44	0.0307512378141573	0	FN1_CD44	FN1 - CD44	FN1	ECM-Receptor	KEGG: hsa04512
mCAFs	SPP1low TREM2high TAMs	FN1	CD44	0.0929609365900245	0	FN1_CD44	FN1 - CD44	FN1	ECM-Receptor	KEGG: hsa04512
nFibs	SPP1low TREM2high TAMs	FN1	CD44	0.055070311387038	0	FN1_CD44	FN1 - CD44	FN1	ECM-Receptor	KEGG: hsa04512
SEMA3Chigh Mals	SPP1low TREM2high TAMs	FN1	CD44	0.0559844249442703	0	FN1_CD44	FN1 - CD44	FN1	ECM-Receptor	KEGG: hsa04512
apCAFs	SPP1low TREM2low TAMs	FN1	CD44	0.120157544023973	0	FN1_CD44	FN1 - CD44	FN1	ECM-Receptor	KEGG: hsa04512
iCAFs	SPP1low TREM2low TAMs	FN1	CD44	0.100650429405766	0	FN1_CD44	FN1 - CD44	FN1	ECM-Receptor	KEGG: hsa04512
IGHG3+ Mals	SPP1low TREM2low TAMs	FN1	CD44	0.0381021215408878	0	FN1_CD44	FN1 - CD44	FN1	ECM-Receptor	KEGG: hsa04512
mCAFs	SPP1low TREM2low TAMs	FN1	CD44	0.113442144096297	0	FN1_CD44	FN1 - CD44	FN1	ECM-Receptor	KEGG: hsa04512
nFibs	SPP1low TREM2low TAMs	FN1	CD44	0.0678276978284917	0	FN1_CD44	FN1 - CD44	FN1	ECM-Receptor	KEGG: hsa04512
SEMA3Chigh Mals	SPP1low TREM2low TAMs	FN1	CD44	0.0689381224419553	0	FN1_CD44	FN1 - CD44	FN1	ECM-Receptor	KEGG: hsa04512
apCAFs	Tregs	FN1	CD44	0.0767905895900222	0	FN1_CD44	FN1 - CD44	FN1	ECM-Receptor	KEGG: hsa04512
iCAFs	Tregs	FN1	CD44	0.0638133019942082	0	FN1_CD44	FN1 - CD44	FN1	ECM-Receptor	KEGG: hsa04512
mCAFs	Tregs	FN1	CD44	0.0722997303682543	0	FN1_CD44	FN1 - CD44	FN1	ECM-Receptor	KEGG: hsa04512
nFibs	Tregs	FN1	CD44	0.0424365523053001	0	FN1_CD44	FN1 - CD44	FN1	ECM-Receptor	KEGG: hsa04512
SEMA3Chigh Mals	Tregs	FN1	CD44	0.0431505341523935	0	FN1_CD44	FN1 - CD44	FN1	ECM-Receptor	KEGG: hsa04512
apCAFs	apCAFs	FN1	SDC1	0.0141057865679145	0	FN1_SDC1	FN1 - SDC1	FN1	ECM-Receptor	KEGG: hsa04512
CD209+ TAMs	apCAFs	FN1	SDC1	0.00137511218246867	0	FN1_SDC1	FN1 - SDC1	FN1	ECM-Receptor	KEGG: hsa04512
Effector CD8+ T cells	apCAFs	FN1	SDC1	0.000304798236988312	0	FN1_SDC1	FN1 - SDC1	FN1	ECM-Receptor	KEGG: hsa04512
Exhausted CD4+ T cells	apCAFs	FN1	SDC1	0.000392430483405577	0	FN1_SDC1	FN1 - SDC1	FN1	ECM-Receptor	KEGG: hsa04512
Exhausted CD8+ T cells	apCAFs	FN1	SDC1	0.000240209658197718	0	FN1_SDC1	FN1 - SDC1	FN1	ECM-Receptor	KEGG: hsa04512
iCAFs	apCAFs	FN1	SDC1	0.0115889886585576	0	FN1_SDC1	FN1 - SDC1	FN1	ECM-Receptor	KEGG: hsa04512
IGHG3+ Mals	apCAFs	FN1	SDC1	0.00413278193156154	0	FN1_SDC1	FN1 - SDC1	FN1	ECM-Receptor	KEGG: hsa04512
mCAFs	apCAFs	FN1	SDC1	0.0132283257372115	0	FN1_SDC1	FN1 - SDC1	FN1	ECM-Receptor	KEGG: hsa04512
Naive CD4+ T cells	apCAFs	FN1	SDC1	0.000287588325927366	0	FN1_SDC1	FN1 - SDC1	FN1	ECM-Receptor	KEGG: hsa04512
nFibs	apCAFs	FN1	SDC1	0.00756543019452178	0	FN1_SDC1	FN1 - SDC1	FN1	ECM-Receptor	KEGG: hsa04512
NK cells	apCAFs	FN1	SDC1	0.000384759285588841	0	FN1_SDC1	FN1 - SDC1	FN1	ECM-Receptor	KEGG: hsa04512
SBSN+ Mals	apCAFs	FN1	SDC1	0.000763084291217997	0	FN1_SDC1	FN1 - SDC1	FN1	ECM-Receptor	KEGG: hsa04512
SEMA3Chigh Mals	apCAFs	FN1	SDC1	0.00769743240435656	0	FN1_SDC1	FN1 - SDC1	FN1	ECM-Receptor	KEGG: hsa04512
SPP1high TREM2low TAMs	apCAFs	FN1	SDC1	0.00227244847322652	0	FN1_SDC1	FN1 - SDC1	FN1	ECM-Receptor	KEGG: hsa04512
SPP1low TREM2high TAMs	apCAFs	FN1	SDC1	0.00198970055635109	0	FN1_SDC1	FN1 - SDC1	FN1	ECM-Receptor	KEGG: hsa04512
SPP1low TREM2low TAMs	apCAFs	FN1	SDC1	0.0018736159182048	0	FN1_SDC1	FN1 - SDC1	FN1	ECM-Receptor	KEGG: hsa04512
Tregs	apCAFs	FN1	SDC1	0.000388778785818425	0	FN1_SDC1	FN1 - SDC1	FN1	ECM-Receptor	KEGG: hsa04512
apCAFs	iCAFs	FN1	SDC1	0.0128968735373833	0	FN1_SDC1	FN1 - SDC1	FN1	ECM-Receptor	KEGG: hsa04512
CD209+ TAMs	iCAFs	FN1	SDC1	0.00125587063812559	0	FN1_SDC1	FN1 - SDC1	FN1	ECM-Receptor	KEGG: hsa04512
Effector CD8+ T cells	iCAFs	FN1	SDC1	0.0002783420790642	0	FN1_SDC1	FN1 - SDC1	FN1	ECM-Receptor	KEGG: hsa04512
Exhausted CD4+ T cells	iCAFs	FN1	SDC1	0.000358370667832436	0	FN1_SDC1	FN1 - SDC1	FN1	ECM-Receptor	KEGG: hsa04512
Exhausted CD8+ T cells	iCAFs	FN1	SDC1	0.000219358489039047	0	FN1_SDC1	FN1 - SDC1	FN1	ECM-Receptor	KEGG: hsa04512
iCAFs	iCAFs	FN1	SDC1	0.0105934559366173	0	FN1_SDC1	FN1 - SDC1	FN1	ECM-Receptor	KEGG: hsa04512
IGHG3+ Mals	iCAFs	FN1	SDC1	0.00377531570864032	0	FN1_SDC1	FN1 - SDC1	FN1	ECM-Receptor	KEGG: hsa04512
mCAFs	iCAFs	FN1	SDC1	0.0120936915572678	0	FN1_SDC1	FN1 - SDC1	FN1	ECM-Receptor	KEGG: hsa04512
Naive CD4+ T cells	iCAFs	FN1	SDC1	0.000262625577274152	0	FN1_SDC1	FN1 - SDC1	FN1	ECM-Receptor	KEGG: hsa04512
nFibs	iCAFs	FN1	SDC1	0.00691311709947138	0	FN1_SDC1	FN1 - SDC1	FN1	ECM-Receptor	KEGG: hsa04512
NK cells	iCAFs	FN1	SDC1	0.000351365034372592	0	FN1_SDC1	FN1 - SDC1	FN1	ECM-Receptor	KEGG: hsa04512
SBSN+ Mals	iCAFs	FN1	SDC1	0.000696877127874056	0	FN1_SDC1	FN1 - SDC1	FN1	ECM-Receptor	KEGG: hsa04512
SEMA3Chigh Mals	iCAFs	FN1	SDC1	0.0070338183665351	0	FN1_SDC1	FN1 - SDC1	FN1	ECM-Receptor	KEGG: hsa04512
SPP1high TREM2low TAMs	iCAFs	FN1	SDC1	0.00207555699126762	0	FN1_SDC1	FN1 - SDC1	FN1	ECM-Receptor	KEGG: hsa04512
SPP1low TREM2high TAMs	iCAFs	FN1	SDC1	0.00181726254755435	0	FN1_SDC1	FN1 - SDC1	FN1	ECM-Receptor	KEGG: hsa04512
SPP1low TREM2low TAMs	iCAFs	FN1	SDC1	0.0017112211700853	0	FN1_SDC1	FN1 - SDC1	FN1	ECM-Receptor	KEGG: hsa04512
Tregs	iCAFs	FN1	SDC1	0.000355035795711921	0	FN1_SDC1	FN1 - SDC1	FN1	ECM-Receptor	KEGG: hsa04512
apCAFs	mCAFs	FN1	SDC1	0.0197354433262293	0	FN1_SDC1	FN1 - SDC1	FN1	ECM-Receptor	KEGG: hsa04512
CD209+ TAMs	mCAFs	FN1	SDC1	0.00193388947240798	0	FN1_SDC1	FN1 - SDC1	FN1	ECM-Receptor	KEGG: hsa04512
Effector CD8+ T cells	mCAFs	FN1	SDC1	0.000428839870255369	0	FN1_SDC1	FN1 - SDC1	FN1	ECM-Receptor	KEGG: hsa04512
Exhausted CD4+ T cells	mCAFs	FN1	SDC1	0.000552115510573007	0	FN1_SDC1	FN1 - SDC1	FN1	ECM-Receptor	KEGG: hsa04512
Exhausted CD8+ T cells	mCAFs	FN1	SDC1	0.000337975010105818	0	FN1_SDC1	FN1 - SDC1	FN1	ECM-Receptor	KEGG: hsa04512
iCAFs	mCAFs	FN1	SDC1	0.0162307210893414	0	FN1_SDC1	FN1 - SDC1	FN1	ECM-Receptor	KEGG: hsa04512
IGHG3+ Mals	mCAFs	FN1	SDC1	0.00580562461044353	0	FN1_SDC1	FN1 - SDC1	FN1	ECM-Receptor	KEGG: hsa04512
mCAFs	mCAFs	FN1	SDC1	0.0185143619940515	0	FN1_SDC1	FN1 - SDC1	FN1	ECM-Receptor	KEGG: hsa04512
Naive CD4+ T cells	mCAFs	FN1	SDC1	0.000404628995362778	0	FN1_SDC1	FN1 - SDC1	FN1	ECM-Receptor	KEGG: hsa04512
nFibs	mCAFs	FN1	SDC1	0.0106129123737407	0	FN1_SDC1	FN1 - SDC1	FN1	ECM-Receptor	KEGG: hsa04512
NK cells	mCAFs	FN1	SDC1	0.000541324493797215	0	FN1_SDC1	FN1 - SDC1	FN1	ECM-Receptor	KEGG: hsa04512
SBSN+ Mals	mCAFs	FN1	SDC1	0.00107343117272726	0	FN1_SDC1	FN1 - SDC1	FN1	ECM-Receptor	KEGG: hsa04512
SEMA3Chigh Mals	mCAFs	FN1	SDC1	0.01079750877839	0	FN1_SDC1	FN1 - SDC1	FN1	ECM-Receptor	KEGG: hsa04512
SPP1high TREM2low TAMs	mCAFs	FN1	SDC1	0.00319469216763774	0	FN1_SDC1	FN1 - SDC1	FN1	ECM-Receptor	KEGG: hsa04512
SPP1low TREM2high TAMs	mCAFs	FN1	SDC1	0.00279751642646574	0	FN1_SDC1	FN1 - SDC1	FN1	ECM-Receptor	KEGG: hsa04512
SPP1low TREM2low TAMs	mCAFs	FN1	SDC1	0.00263442598293853	0	FN1_SDC1	FN1 - SDC1	FN1	ECM-Receptor	KEGG: hsa04512
Tregs	mCAFs	FN1	SDC1	0.000546978703207597	0	FN1_SDC1	FN1 - SDC1	FN1	ECM-Receptor	KEGG: hsa04512
apCAFs	SBSN+ Mals	FN1	SDC1	0.0810482040809104	0	FN1_SDC1	FN1 - SDC1	FN1	ECM-Receptor	KEGG: hsa04512
CD209+ TAMs	SBSN+ Mals	FN1	SDC1	0.0084168301912908	0	FN1_SDC1	FN1 - SDC1	FN1	ECM-Receptor	KEGG: hsa04512
Effector CD8+ T cells	SBSN+ Mals	FN1	SDC1	0.0018759145542459	0	FN1_SDC1	FN1 - SDC1	FN1	ECM-Receptor	KEGG: hsa04512
Exhausted CD4+ T cells	SBSN+ Mals	FN1	SDC1	0.00241416609820307	0	FN1_SDC1	FN1 - SDC1	FN1	ECM-Receptor	KEGG: hsa04512
Exhausted CD8+ T cells	SBSN+ Mals	FN1	SDC1	0.00147888949796856	0	FN1_SDC1	FN1 - SDC1	FN1	ECM-Receptor	KEGG: hsa04512
iCAFs	SBSN+ Mals	FN1	SDC1	0.0674039298936482	0	FN1_SDC1	FN1 - SDC1	FN1	ECM-Receptor	KEGG: hsa04512
IGHG3+ Mals	SBSN+ Mals	FN1	SDC1	0.0249433385655547	0	FN1_SDC1	FN1 - SDC1	FN1	ECM-Receptor	KEGG: hsa04512
mCAFs	SBSN+ Mals	FN1	SDC1	0.0763289377217864	0	FN1_SDC1	FN1 - SDC1	FN1	ECM-Receptor	KEGG: hsa04512
Naive CD4+ T cells	SBSN+ Mals	FN1	SDC1	0.00177015132659789	0	FN1_SDC1	FN1 - SDC1	FN1	ECM-Receptor	KEGG: hsa04512
nFibs	SBSN+ Mals	FN1	SDC1	0.0448820244152785	0	FN1_SDC1	FN1 - SDC1	FN1	ECM-Receptor	KEGG: hsa04512
NK cells	SBSN+ Mals	FN1	SDC1	0.00236706776894405	0	FN1_SDC1	FN1 - SDC1	FN1	ECM-Receptor	KEGG: hsa04512
SBSN+ Mals	SBSN+ Mals	FN1	SDC1	0.0046854152359807	0	FN1_SDC1	FN1 - SDC1	FN1	ECM-Receptor	KEGG: hsa04512
SEMA3Chigh Mals	SBSN+ Mals	FN1	SDC1	0.0456351897333927	0	FN1_SDC1	FN1 - SDC1	FN1	ECM-Receptor	KEGG: hsa04512
SPP1high TREM2low TAMs	SBSN+ Mals	FN1	SDC1	0.0138455650992433	0	FN1_SDC1	FN1 - SDC1	FN1	ECM-Receptor	KEGG: hsa04512
SPP1low TREM2high TAMs	SBSN+ Mals	FN1	SDC1	0.0121403613699586	0	FN1_SDC1	FN1 - SDC1	FN1	ECM-Receptor	KEGG: hsa04512
SPP1low TREM2low TAMs	SBSN+ Mals	FN1	SDC1	0.0114388468745976	0	FN1_SDC1	FN1 - SDC1	FN1	ECM-Receptor	KEGG: hsa04512
Tregs	SBSN+ Mals	FN1	SDC1	0.00239174648441537	0	FN1_SDC1	FN1 - SDC1	FN1	ECM-Receptor	KEGG: hsa04512
apCAFs	SEMA3Chigh Mals	FN1	SDC1	0.0579492417066166	0	FN1_SDC1	FN1 - SDC1	FN1	ECM-Receptor	KEGG: hsa04512
CD209+ TAMs	SEMA3Chigh Mals	FN1	SDC1	0.0058854360314933	0	FN1_SDC1	FN1 - SDC1	FN1	ECM-Receptor	KEGG: hsa04512
Effector CD8+ T cells	SEMA3Chigh Mals	FN1	SDC1	0.00130912882742078	0	FN1_SDC1	FN1 - SDC1	FN1	ECM-Receptor	KEGG: hsa04512
Exhausted CD4+ T cells	SEMA3Chigh Mals	FN1	SDC1	0.00168502848358014	0	FN1_SDC1	FN1 - SDC1	FN1	ECM-Receptor	KEGG: hsa04512
Exhausted CD8+ T cells	SEMA3Chigh Mals	FN1	SDC1	0.00103193624616663	0	FN1_SDC1	FN1 - SDC1	FN1	ECM-Receptor	KEGG: hsa04512
iCAFs	SEMA3Chigh Mals	FN1	SDC1	0.0479905455986596	0	FN1_SDC1	FN1 - SDC1	FN1	ECM-Receptor	KEGG: hsa04512
IGHG3+ Mals	SEMA3Chigh Mals	FN1	SDC1	0.0175294011383147	0	FN1_SDC1	FN1 - SDC1	FN1	ECM-Receptor	KEGG: hsa04512
mCAFs	SEMA3Chigh Mals	FN1	SDC1	0.0544952185643932	0	FN1_SDC1	FN1 - SDC1	FN1	ECM-Receptor	KEGG: hsa04512
Naive CD4+ T cells	SEMA3Chigh Mals	FN1	SDC1	0.00123528117903452	0	FN1_SDC1	FN1 - SDC1	FN1	ECM-Receptor	KEGG: hsa04512
nFibs	SEMA3Chigh Mals	FN1	SDC1	0.0317345711509477	0	FN1_SDC1	FN1 - SDC1	FN1	ECM-Receptor	KEGG: hsa04512
NK cells	SEMA3Chigh Mals	FN1	SDC1	0.00165213145142991	0	FN1_SDC1	FN1 - SDC1	FN1	ECM-Receptor	KEGG: hsa04512
SBSN+ Mals	SEMA3Chigh Mals	FN1	SDC1	0.0032725547657742	0	FN1_SDC1	FN1 - SDC1	FN1	ECM-Receptor	KEGG: hsa04512
SEMA3Chigh Mals	SEMA3Chigh Mals	FN1	SDC1	0.0322745642978721	0	FN1_SDC1	FN1 - SDC1	FN1	ECM-Receptor	KEGG: hsa04512
SPP1high TREM2low TAMs	SEMA3Chigh Mals	FN1	SDC1	0.00969742547507318	0	FN1_SDC1	FN1 - SDC1	FN1	ECM-Receptor	KEGG: hsa04512
SPP1low TREM2high TAMs	SEMA3Chigh Mals	FN1	SDC1	0.00849869903302332	0	FN1_SDC1	FN1 - SDC1	FN1	ECM-Receptor	KEGG: hsa04512
SPP1low TREM2low TAMs	SEMA3Chigh Mals	FN1	SDC1	0.00800590773486494	0	FN1_SDC1	FN1 - SDC1	FN1	ECM-Receptor	KEGG: hsa04512
Tregs	SEMA3Chigh Mals	FN1	SDC1	0.00166936881416632	0	FN1_SDC1	FN1 - SDC1	FN1	ECM-Receptor	KEGG: hsa04512
apCAFs	apCAFs	FN1	SDC4	0.0109832668121401	0	FN1_SDC4	FN1 - SDC4	FN1	ECM-Receptor	KEGG: hsa04512
iCAFs	apCAFs	FN1	SDC4	0.0090185021376311	0	FN1_SDC4	FN1 - SDC4	FN1	ECM-Receptor	KEGG: hsa04512
mCAFs	apCAFs	FN1	SDC4	0.0102980157283307	0	FN1_SDC4	FN1 - SDC4	FN1	ECM-Receptor	KEGG: hsa04512
nFibs	apCAFs	FN1	SDC4	0.0058820749356603	0	FN1_SDC4	FN1 - SDC4	FN1	ECM-Receptor	KEGG: hsa04512
SEMA3Chigh Mals	apCAFs	FN1	SDC4	0.0059848829569249	0	FN1_SDC4	FN1 - SDC4	FN1	ECM-Receptor	KEGG: hsa04512
apCAFs	iCAFs	FN1	SDC4	0.0154211988237972	0	FN1_SDC4	FN1 - SDC4	FN1	ECM-Receptor	KEGG: hsa04512
CD209+ TAMs	iCAFs	FN1	SDC4	0.00150515849729546	0.03	FN1_SDC4	FN1 - SDC4	FN1	ECM-Receptor	KEGG: hsa04512
Effector CD8+ T cells	iCAFs	FN1	SDC4	0.000333657259419265	0.03	FN1_SDC4	FN1 - SDC4	FN1	ECM-Receptor	KEGG: hsa04512
Exhausted CD4+ T cells	iCAFs	FN1	SDC4	0.00042958317003588	0.03	FN1_SDC4	FN1 - SDC4	FN1	ECM-Receptor	KEGG: hsa04512
Exhausted CD8+ T cells	iCAFs	FN1	SDC4	0.000262954888846844	0.03	FN1_SDC4	FN1 - SDC4	FN1	ECM-Receptor	KEGG: hsa04512
iCAFs	iCAFs	FN1	SDC4	0.0126727178466578	0	FN1_SDC4	FN1 - SDC4	FN1	ECM-Receptor	KEGG: hsa04512
IGHG3+ Mals	iCAFs	FN1	SDC4	0.00452244393383578	0	FN1_SDC4	FN1 - SDC4	FN1	ECM-Receptor	KEGG: hsa04512
mCAFs	iCAFs	FN1	SDC4	0.0144631121998277	0	FN1_SDC4	FN1 - SDC4	FN1	ECM-Receptor	KEGG: hsa04512
Naive CD4+ T cells	iCAFs	FN1	SDC4	0.000314818386168459	0.03	FN1_SDC4	FN1 - SDC4	FN1	ECM-Receptor	KEGG: hsa04512
nFibs	iCAFs	FN1	SDC4	0.00827605199043276	0	FN1_SDC4	FN1 - SDC4	FN1	ECM-Receptor	KEGG: hsa04512
NK cells	iCAFs	FN1	SDC4	0.00042118602066057	0.03	FN1_SDC4	FN1 - SDC4	FN1	ECM-Receptor	KEGG: hsa04512
SBSN+ Mals	iCAFs	FN1	SDC4	0.000835298671875123	0.03	FN1_SDC4	FN1 - SDC4	FN1	ECM-Receptor	KEGG: hsa04512
SEMA3Chigh Mals	iCAFs	FN1	SDC4	0.00842034798455918	0	FN1_SDC4	FN1 - SDC4	FN1	ECM-Receptor	KEGG: hsa04512
SPP1high TREM2low TAMs	iCAFs	FN1	SDC4	0.00248714580156891	0.03	FN1_SDC4	FN1 - SDC4	FN1	ECM-Receptor	KEGG: hsa04512
SPP1low TREM2high TAMs	iCAFs	FN1	SDC4	0.00217774261765062	0.03	FN1_SDC4	FN1 - SDC4	FN1	ECM-Receptor	KEGG: hsa04512
SPP1low TREM2low TAMs	iCAFs	FN1	SDC4	0.0020507096281015	0.03	FN1_SDC4	FN1 - SDC4	FN1	ECM-Receptor	KEGG: hsa04512
Tregs	iCAFs	FN1	SDC4	0.000425585901399098	0.03	FN1_SDC4	FN1 - SDC4	FN1	ECM-Receptor	KEGG: hsa04512
apCAFs	SBSN+ Mals	FN1	SDC4	0.0359319901362472	0	FN1_SDC4	FN1 - SDC4	FN1	ECM-Receptor	KEGG: hsa04512
CD209+ TAMs	SBSN+ Mals	FN1	SDC4	0.00357426943136875	0	FN1_SDC4	FN1 - SDC4	FN1	ECM-Receptor	KEGG: hsa04512
iCAFs	SBSN+ Mals	FN1	SDC4	0.0296379641745427	0	FN1_SDC4	FN1 - SDC4	FN1	ECM-Receptor	KEGG: hsa04512
IGHG3+ Mals	SBSN+ Mals	FN1	SDC4	0.0106949288030798	0	FN1_SDC4	FN1 - SDC4	FN1	ECM-Receptor	KEGG: hsa04512
mCAFs	SBSN+ Mals	FN1	SDC4	0.0337432835047869	0	FN1_SDC4	FN1 - SDC4	FN1	ECM-Receptor	KEGG: hsa04512
nFibs	SBSN+ Mals	FN1	SDC4	0.0194714633336704	0	FN1_SDC4	FN1 - SDC4	FN1	ECM-Receptor	KEGG: hsa04512
SEMA3Chigh Mals	SBSN+ Mals	FN1	SDC4	0.0198070568957441	0	FN1_SDC4	FN1 - SDC4	FN1	ECM-Receptor	KEGG: hsa04512
SPP1high TREM2low TAMs	SBSN+ Mals	FN1	SDC4	0.00589820072532885	0	FN1_SDC4	FN1 - SDC4	FN1	ECM-Receptor	KEGG: hsa04512
SPP1low TREM2high TAMs	SBSN+ Mals	FN1	SDC4	0.00516665710528756	0	FN1_SDC4	FN1 - SDC4	FN1	ECM-Receptor	KEGG: hsa04512
SPP1low TREM2low TAMs	SBSN+ Mals	FN1	SDC4	0.00486612377404008	0	FN1_SDC4	FN1 - SDC4	FN1	ECM-Receptor	KEGG: hsa04512
apCAFs	SEMA3Chigh Mals	FN1	SDC4	0.0538320002879466	0	FN1_SDC4	FN1 - SDC4	FN1	ECM-Receptor	KEGG: hsa04512
CD209+ TAMs	SEMA3Chigh Mals	FN1	SDC4	0.00544589707068639	0	FN1_SDC4	FN1 - SDC4	FN1	ECM-Receptor	KEGG: hsa04512
Effector CD8+ T cells	SEMA3Chigh Mals	FN1	SDC4	0.00121094352515673	0.01	FN1_SDC4	FN1 - SDC4	FN1	ECM-Receptor	KEGG: hsa04512
Exhausted CD4+ T cells	SEMA3Chigh Mals	FN1	SDC4	0.00155869452462186	0.01	FN1_SDC4	FN1 - SDC4	FN1	ECM-Receptor	KEGG: hsa04512
Exhausted CD8+ T cells	SEMA3Chigh Mals	FN1	SDC4	0.00095452065295784	0.01	FN1_SDC4	FN1 - SDC4	FN1	ECM-Receptor	KEGG: hsa04512
iCAFs	SEMA3Chigh Mals	FN1	SDC4	0.0445474018616818	0	FN1_SDC4	FN1 - SDC4	FN1	ECM-Receptor	KEGG: hsa04512
IGHG3+ Mals	SEMA3Chigh Mals	FN1	SDC4	0.0162344630538972	0	FN1_SDC4	FN1 - SDC4	FN1	ECM-Receptor	KEGG: hsa04512
mCAFs	SEMA3Chigh Mals	FN1	SDC4	0.0506101983674203	0	FN1_SDC4	FN1 - SDC4	FN1	ECM-Receptor	KEGG: hsa04512
Naive CD4+ T cells	SEMA3Chigh Mals	FN1	SDC4	0.00114262814964621	0.01	FN1_SDC4	FN1 - SDC4	FN1	ECM-Receptor	KEGG: hsa04512
nFibs	SEMA3Chigh Mals	FN1	SDC4	0.029421688832926	0	FN1_SDC4	FN1 - SDC4	FN1	ECM-Receptor	KEGG: hsa04512
NK cells	SEMA3Chigh Mals	FN1	SDC4	0.00152826015121093	0.01	FN1_SDC4	FN1 - SDC4	FN1	ECM-Receptor	KEGG: hsa04512
SBSN+ Mals	SEMA3Chigh Mals	FN1	SDC4	0.00302755797421575	0	FN1_SDC4	FN1 - SDC4	FN1	ECM-Receptor	KEGG: hsa04512
SEMA3Chigh Mals	SEMA3Chigh Mals	FN1	SDC4	0.0299235424067611	0	FN1_SDC4	FN1 - SDC4	FN1	ECM-Receptor	KEGG: hsa04512
SPP1high TREM2low TAMs	SEMA3Chigh Mals	FN1	SDC4	0.0089757681165194	0	FN1_SDC4	FN1 - SDC4	FN1	ECM-Receptor	KEGG: hsa04512
SPP1low TREM2high TAMs	SEMA3Chigh Mals	FN1	SDC4	0.007865539275209	0	FN1_SDC4	FN1 - SDC4	FN1	ECM-Receptor	KEGG: hsa04512
SPP1low TREM2low TAMs	SEMA3Chigh Mals	FN1	SDC4	0.00740918696849944	0	FN1_SDC4	FN1 - SDC4	FN1	ECM-Receptor	KEGG: hsa04512
Tregs	SEMA3Chigh Mals	FN1	SDC4	0.00154420711307593	0.01	FN1_SDC4	FN1 - SDC4	FN1	ECM-Receptor	KEGG: hsa04512
apCAFs	SPP1high TREM2low TAMs	FN1	SDC4	0.0222404317844976	0	FN1_SDC4	FN1 - SDC4	FN1	ECM-Receptor	KEGG: hsa04512
iCAFs	SPP1high TREM2low TAMs	FN1	SDC4	0.0182991649737822	0	FN1_SDC4	FN1 - SDC4	FN1	ECM-Receptor	KEGG: hsa04512
IGHG3+ Mals	SPP1high TREM2low TAMs	FN1	SDC4	0.00655434529890729	0	FN1_SDC4	FN1 - SDC4	FN1	ECM-Receptor	KEGG: hsa04512
mCAFs	SPP1high TREM2low TAMs	FN1	SDC4	0.0208676599310976	0	FN1_SDC4	FN1 - SDC4	FN1	ECM-Receptor	KEGG: hsa04512
nFibs	SPP1high TREM2low TAMs	FN1	SDC4	0.0119741365682686	0	FN1_SDC4	FN1 - SDC4	FN1	ECM-Receptor	KEGG: hsa04512
SEMA3Chigh Mals	SPP1high TREM2low TAMs	FN1	SDC4	0.0121821179930494	0	FN1_SDC4	FN1 - SDC4	FN1	ECM-Receptor	KEGG: hsa04512
SPP1high TREM2low TAMs	SPP1high TREM2low TAMs	FN1	SDC4	0.00360791665854096	0.04	FN1_SDC4	FN1 - SDC4	FN1	ECM-Receptor	KEGG: hsa04512
apCAFs	SPP1low TREM2high TAMs	FN1	SDC4	0.0169063771000788	0	FN1_SDC4	FN1 - SDC4	FN1	ECM-Receptor	KEGG: hsa04512
iCAFs	SPP1low TREM2high TAMs	FN1	SDC4	0.0138969327098695	0	FN1_SDC4	FN1 - SDC4	FN1	ECM-Receptor	KEGG: hsa04512
IGHG3+ Mals	SPP1low TREM2high TAMs	FN1	SDC4	0.00496328076481726	0	FN1_SDC4	FN1 - SDC4	FN1	ECM-Receptor	KEGG: hsa04512
mCAFs	SPP1low TREM2high TAMs	FN1	SDC4	0.015857505581276	0	FN1_SDC4	FN1 - SDC4	FN1	ECM-Receptor	KEGG: hsa04512
nFibs	SPP1low TREM2high TAMs	FN1	SDC4	0.0090794442082191	0	FN1_SDC4	FN1 - SDC4	FN1	ECM-Receptor	KEGG: hsa04512
SEMA3Chigh Mals	SPP1low TREM2high TAMs	FN1	SDC4	0.00923761716441021	0	FN1_SDC4	FN1 - SDC4	FN1	ECM-Receptor	KEGG: hsa04512
apCAFs	SPP1low TREM2low TAMs	FN1	SDC4	0.0140602840042152	0	FN1_SDC4	FN1 - SDC4	FN1	ECM-Receptor	KEGG: hsa04512
CD209+ TAMs	SPP1low TREM2low TAMs	FN1	SDC4	0.00137061924198664	0.03	FN1_SDC4	FN1 - SDC4	FN1	ECM-Receptor	KEGG: hsa04512
Effector CD8+ T cells	SPP1low TREM2low TAMs	FN1	SDC4	0.000303801297753852	0.03	FN1_SDC4	FN1 - SDC4	FN1	ECM-Receptor	KEGG: hsa04512
Exhausted CD4+ T cells	SPP1low TREM2low TAMs	FN1	SDC4	0.000391147027284003	0.03	FN1_SDC4	FN1 - SDC4	FN1	ECM-Receptor	KEGG: hsa04512
Exhausted CD8+ T cells	SPP1low TREM2low TAMs	FN1	SDC4	0.000239423925784894	0.03	FN1_SDC4	FN1 - SDC4	FN1	ECM-Receptor	KEGG: hsa04512
iCAFs	SPP1low TREM2low TAMs	FN1	SDC4	0.0115515096773544	0	FN1_SDC4	FN1 - SDC4	FN1	ECM-Receptor	KEGG: hsa04512
IGHG3+ Mals	SPP1low TREM2low TAMs	FN1	SDC4	0.0041193159506146	0	FN1_SDC4	FN1 - SDC4	FN1	ECM-Receptor	KEGG: hsa04512
mCAFs	SPP1low TREM2low TAMs	FN1	SDC4	0.0131856158378163	0	FN1_SDC4	FN1 - SDC4	FN1	ECM-Receptor	KEGG: hsa04512
Naive CD4+ T cells	SPP1low TREM2low TAMs	FN1	SDC4	0.000286647661020956	0.03	FN1_SDC4	FN1 - SDC4	FN1	ECM-Receptor	KEGG: hsa04512
nFibs	SPP1low TREM2low TAMs	FN1	SDC4	0.00754086419387789	0	FN1_SDC4	FN1 - SDC4	FN1	ECM-Receptor	KEGG: hsa04512
NK cells	SPP1low TREM2low TAMs	FN1	SDC4	0.000383500908733321	0.03	FN1_SDC4	FN1 - SDC4	FN1	ECM-Receptor	KEGG: hsa04512
SBSN+ Mals	SPP1low TREM2low TAMs	FN1	SDC4	0.000760589522645873	0.03	FN1_SDC4	FN1 - SDC4	FN1	ECM-Receptor	KEGG: hsa04512
SEMA3Chigh Mals	SPP1low TREM2low TAMs	FN1	SDC4	0.00767244108794174	0	FN1_SDC4	FN1 - SDC4	FN1	ECM-Receptor	KEGG: hsa04512
SPP1high TREM2low TAMs	SPP1low TREM2low TAMs	FN1	SDC4	0.00226503029206279	0.02	FN1_SDC4	FN1 - SDC4	FN1	ECM-Receptor	KEGG: hsa04512
SPP1low TREM2high TAMs	SPP1low TREM2low TAMs	FN1	SDC4	0.00198320354286225	0.03	FN1_SDC4	FN1 - SDC4	FN1	ECM-Receptor	KEGG: hsa04512
SPP1low TREM2low TAMs	SPP1low TREM2low TAMs	FN1	SDC4	0.00186749724917416	0.03	FN1_SDC4	FN1 - SDC4	FN1	ECM-Receptor	KEGG: hsa04512
Tregs	SPP1low TREM2low TAMs	FN1	SDC4	0.000387507268057761	0.03	FN1_SDC4	FN1 - SDC4	FN1	ECM-Receptor	KEGG: hsa04512
