# Supplementary material for: Decoding the Cellular Heterogeneity and Malignant Progression of Human Penile Squamous Cell Carcinoma by Single‐Cell RNA Sequencing
Source: Adv Sci (Weinh). 2026 Feb 4;13(14):e03894. doi: 10.1002/advs.202503894 (PMC12970255; doi:10.1002/advs.202503894)
Supplement: Supplementary file 6 — Supporting File 6: advs72682‐sup‐0006‐Table5.xlsx. [file ADVS-13-e03894-s002.xlsx]

## Sheet: Supplementary Table 5
Supplementary Table 5
source	target	ligand	receptor	prob	pval	interaction_name	interaction_name_2	pathway_name	annotation	evidence
apCAFs	apCAFs	THY1	ITGAM_ITGB2	0.00219570551098951	0	THY1_ITGAM_ITGB2	THY1 - (ITGAM+ITGB2)	THY1	Cell-Cell Contact	PMID: 15850796
iCAFs	apCAFs	THY1	ITGAM_ITGB2	0.00294490691283978	0	THY1_ITGAM_ITGB2	THY1 - (ITGAM+ITGB2)	THY1	Cell-Cell Contact	PMID: 15850796
mCAFs	apCAFs	THY1	ITGAM_ITGB2	0.00306197334084411	0	THY1_ITGAM_ITGB2	THY1 - (ITGAM+ITGB2)	THY1	Cell-Cell Contact	PMID: 15850796
nFibs	apCAFs	THY1	ITGAM_ITGB2	0.00166981360751628	0	THY1_ITGAM_ITGB2	THY1 - (ITGAM+ITGB2)	THY1	Cell-Cell Contact	PMID: 15850796
apCAFs	CD209+ TAMs	THY1	ITGAM_ITGB2	0.00740277416322552	0	THY1_ITGAM_ITGB2	THY1 - (ITGAM+ITGB2)	THY1	Cell-Cell Contact	PMID: 15850796
iCAFs	CD209+ TAMs	THY1	ITGAM_ITGB2	0.00991104281493403	0	THY1_ITGAM_ITGB2	THY1 - (ITGAM+ITGB2)	THY1	Cell-Cell Contact	PMID: 15850796
mCAFs	CD209+ TAMs	THY1	ITGAM_ITGB2	0.0103021669407347	0	THY1_ITGAM_ITGB2	THY1 - (ITGAM+ITGB2)	THY1	Cell-Cell Contact	PMID: 15850796
nFibs	CD209+ TAMs	THY1	ITGAM_ITGB2	0.00563678619863816	0	THY1_ITGAM_ITGB2	THY1 - (ITGAM+ITGB2)	THY1	Cell-Cell Contact	PMID: 15850796
apCAFs	iCAFs	THY1	ITGAM_ITGB2	0.00357535992686356	0	THY1_ITGAM_ITGB2	THY1 - (ITGAM+ITGB2)	THY1	Cell-Cell Contact	PMID: 15850796
iCAFs	iCAFs	THY1	ITGAM_ITGB2	0.00479305486150101	0	THY1_ITGAM_ITGB2	THY1 - (ITGAM+ITGB2)	THY1	Cell-Cell Contact	PMID: 15850796
mCAFs	iCAFs	THY1	ITGAM_ITGB2	0.00498322198516265	0	THY1_ITGAM_ITGB2	THY1 - (ITGAM+ITGB2)	THY1	Cell-Cell Contact	PMID: 15850796
nFibs	iCAFs	THY1	ITGAM_ITGB2	0.00271992870272143	0	THY1_ITGAM_ITGB2	THY1 - (ITGAM+ITGB2)	THY1	Cell-Cell Contact	PMID: 15850796
apCAFs	mCAFs	THY1	ITGAM_ITGB2	0.00188510676280211	0	THY1_ITGAM_ITGB2	THY1 - (ITGAM+ITGB2)	THY1	Cell-Cell Contact	PMID: 15850796
iCAFs	mCAFs	THY1	ITGAM_ITGB2	0.00252859666802223	0	THY1_ITGAM_ITGB2	THY1 - (ITGAM+ITGB2)	THY1	Cell-Cell Contact	PMID: 15850796
mCAFs	mCAFs	THY1	ITGAM_ITGB2	0.002629157501186	0	THY1_ITGAM_ITGB2	THY1 - (ITGAM+ITGB2)	THY1	Cell-Cell Contact	PMID: 15850796
nFibs	mCAFs	THY1	ITGAM_ITGB2	0.00143349927547576	0	THY1_ITGAM_ITGB2	THY1 - (ITGAM+ITGB2)	THY1	Cell-Cell Contact	PMID: 15850796
apCAFs	nFibs	THY1	ITGAM_ITGB2	0.00507643135999551	0	THY1_ITGAM_ITGB2	THY1 - (ITGAM+ITGB2)	THY1	Cell-Cell Contact	PMID: 15850796
iCAFs	nFibs	THY1	ITGAM_ITGB2	0.00680187089287482	0	THY1_ITGAM_ITGB2	THY1 - (ITGAM+ITGB2)	THY1	Cell-Cell Contact	PMID: 15850796
mCAFs	nFibs	THY1	ITGAM_ITGB2	0.00707117261938901	0	THY1_ITGAM_ITGB2	THY1 - (ITGAM+ITGB2)	THY1	Cell-Cell Contact	PMID: 15850796
nFibs	nFibs	THY1	ITGAM_ITGB2	0.00386325016328637	0	THY1_ITGAM_ITGB2	THY1 - (ITGAM+ITGB2)	THY1	Cell-Cell Contact	PMID: 15850796
apCAFs	SPP1high TREM2low TAMs	THY1	ITGAM_ITGB2	0.0128163175450422	0	THY1_ITGAM_ITGB2	THY1 - (ITGAM+ITGB2)	THY1	Cell-Cell Contact	PMID: 15850796
iCAFs	SPP1high TREM2low TAMs	THY1	ITGAM_ITGB2	0.0171271973104668	0	THY1_ITGAM_ITGB2	THY1 - (ITGAM+ITGB2)	THY1	Cell-Cell Contact	PMID: 15850796
mCAFs	SPP1high TREM2low TAMs	THY1	ITGAM_ITGB2	0.0177979767760467	0	THY1_ITGAM_ITGB2	THY1 - (ITGAM+ITGB2)	THY1	Cell-Cell Contact	PMID: 15850796
nFibs	SPP1high TREM2low TAMs	THY1	ITGAM_ITGB2	0.00977160128794046	0	THY1_ITGAM_ITGB2	THY1 - (ITGAM+ITGB2)	THY1	Cell-Cell Contact	PMID: 15850796
apCAFs	SPP1low TREM2high TAMs	THY1	ITGAM_ITGB2	0.00868721729368734	0	THY1_ITGAM_ITGB2	THY1 - (ITGAM+ITGB2)	THY1	Cell-Cell Contact	PMID: 15850796
iCAFs	SPP1low TREM2high TAMs	THY1	ITGAM_ITGB2	0.0116255942434642	0	THY1_ITGAM_ITGB2	THY1 - (ITGAM+ITGB2)	THY1	Cell-Cell Contact	PMID: 15850796
mCAFs	SPP1low TREM2high TAMs	THY1	ITGAM_ITGB2	0.0120835547319094	0	THY1_ITGAM_ITGB2	THY1 - (ITGAM+ITGB2)	THY1	Cell-Cell Contact	PMID: 15850796
nFibs	SPP1low TREM2high TAMs	THY1	ITGAM_ITGB2	0.00661685828803209	0	THY1_ITGAM_ITGB2	THY1 - (ITGAM+ITGB2)	THY1	Cell-Cell Contact	PMID: 15850796
apCAFs	SPP1low TREM2low TAMs	THY1	ITGAM_ITGB2	0.00658259473414256	0	THY1_ITGAM_ITGB2	THY1 - (ITGAM+ITGB2)	THY1	Cell-Cell Contact	PMID: 15850796
iCAFs	SPP1low TREM2low TAMs	THY1	ITGAM_ITGB2	0.00881543154379595	0	THY1_ITGAM_ITGB2	THY1 - (ITGAM+ITGB2)	THY1	Cell-Cell Contact	PMID: 15850796
mCAFs	SPP1low TREM2low TAMs	THY1	ITGAM_ITGB2	0.00916371922312345	0	THY1_ITGAM_ITGB2	THY1 - (ITGAM+ITGB2)	THY1	Cell-Cell Contact	PMID: 15850796
nFibs	SPP1low TREM2low TAMs	THY1	ITGAM_ITGB2	0.00501127897803301	0	THY1_ITGAM_ITGB2	THY1 - (ITGAM+ITGB2)	THY1	Cell-Cell Contact	PMID: 15850796
apCAFs	apCAFs	THY1	ITGAX_ITGB2	0.00501591252421814	0	THY1_ITGAX_ITGB2	THY1 - (ITGAX+ITGB2)	THY1	Cell-Cell Contact	PMID: 15850796
iCAFs	apCAFs	THY1	ITGAX_ITGB2	0.00672092112949651	0	THY1_ITGAX_ITGB2	THY1 - (ITGAX+ITGB2)	THY1	Cell-Cell Contact	PMID: 15850796
mCAFs	apCAFs	THY1	ITGAX_ITGB2	0.00698704041526972	0	THY1_ITGAX_ITGB2	THY1 - (ITGAX+ITGB2)	THY1	Cell-Cell Contact	PMID: 15850796
nFibs	apCAFs	THY1	ITGAX_ITGB2	0.00381713881634104	0	THY1_ITGAX_ITGB2	THY1 - (ITGAX+ITGB2)	THY1	Cell-Cell Contact	PMID: 15850796
apCAFs	CD209+ TAMs	THY1	ITGAX_ITGB2	0.0167779708588886	0	THY1_ITGAX_ITGB2	THY1 - (ITGAX+ITGB2)	THY1	Cell-Cell Contact	PMID: 15850796
iCAFs	CD209+ TAMs	THY1	ITGAX_ITGB2	0.0223911627311216	0	THY1_ITGAX_ITGB2	THY1 - (ITGAX+ITGB2)	THY1	Cell-Cell Contact	PMID: 15850796
mCAFs	CD209+ TAMs	THY1	ITGAX_ITGB2	0.0232632236422244	0	THY1_ITGAX_ITGB2	THY1 - (ITGAX+ITGB2)	THY1	Cell-Cell Contact	PMID: 15850796
nFibs	CD209+ TAMs	THY1	ITGAX_ITGB2	0.012804309288335	0	THY1_ITGAX_ITGB2	THY1 - (ITGAX+ITGB2)	THY1	Cell-Cell Contact	PMID: 15850796
apCAFs	Effector CD8+ T cells	THY1	ITGAX_ITGB2	0.00596444516412663	0	THY1_ITGAX_ITGB2	THY1 - (ITGAX+ITGB2)	THY1	Cell-Cell Contact	PMID: 15850796
iCAFs	Effector CD8+ T cells	THY1	ITGAX_ITGB2	0.00798928997868132	0	THY1_ITGAX_ITGB2	THY1 - (ITGAX+ITGB2)	THY1	Cell-Cell Contact	PMID: 15850796
mCAFs	Effector CD8+ T cells	THY1	ITGAX_ITGB2	0.00830521123622445	0	THY1_ITGAX_ITGB2	THY1 - (ITGAX+ITGB2)	THY1	Cell-Cell Contact	PMID: 15850796
nFibs	Effector CD8+ T cells	THY1	ITGAX_ITGB2	0.00454001209293315	0	THY1_ITGAX_ITGB2	THY1 - (ITGAX+ITGB2)	THY1	Cell-Cell Contact	PMID: 15850796
apCAFs	Exhausted CD4+ T cells	THY1	ITGAX_ITGB2	0.00522274404500924	0	THY1_ITGAX_ITGB2	THY1 - (ITGAX+ITGB2)	THY1	Cell-Cell Contact	PMID: 15850796
iCAFs	Exhausted CD4+ T cells	THY1	ITGAX_ITGB2	0.00699756435319646	0	THY1_ITGAX_ITGB2	THY1 - (ITGAX+ITGB2)	THY1	Cell-Cell Contact	PMID: 15850796
mCAFs	Exhausted CD4+ T cells	THY1	ITGAX_ITGB2	0.00727455728535155	0	THY1_ITGAX_ITGB2	THY1 - (ITGAX+ITGB2)	THY1	Cell-Cell Contact	PMID: 15850796
nFibs	Exhausted CD4+ T cells	THY1	ITGAX_ITGB2	0.00397473628311665	0	THY1_ITGAX_ITGB2	THY1 - (ITGAX+ITGB2)	THY1	Cell-Cell Contact	PMID: 15850796
apCAFs	Exhausted CD8+ T cells	THY1	ITGAX_ITGB2	0.00560229158572202	0	THY1_ITGAX_ITGB2	THY1 - (ITGAX+ITGB2)	THY1	Cell-Cell Contact	PMID: 15850796
iCAFs	Exhausted CD8+ T cells	THY1	ITGAX_ITGB2	0.00750511864116093	0	THY1_ITGAX_ITGB2	THY1 - (ITGAX+ITGB2)	THY1	Cell-Cell Contact	PMID: 15850796
mCAFs	Exhausted CD8+ T cells	THY1	ITGAX_ITGB2	0.00780204484331243	0	THY1_ITGAX_ITGB2	THY1 - (ITGAX+ITGB2)	THY1	Cell-Cell Contact	PMID: 15850796
nFibs	Exhausted CD8+ T cells	THY1	ITGAX_ITGB2	0.00426397728854827	0	THY1_ITGAX_ITGB2	THY1 - (ITGAX+ITGB2)	THY1	Cell-Cell Contact	PMID: 15850796
apCAFs	iCAFs	THY1	ITGAX_ITGB2	0.00524896345519749	0	THY1_ITGAX_ITGB2	THY1 - (ITGAX+ITGB2)	THY1	Cell-Cell Contact	PMID: 15850796
iCAFs	iCAFs	THY1	ITGAX_ITGB2	0.00703263079119959	0	THY1_ITGAX_ITGB2	THY1 - (ITGAX+ITGB2)	THY1	Cell-Cell Contact	PMID: 15850796
mCAFs	iCAFs	THY1	ITGAX_ITGB2	0.00731100158023201	0	THY1_ITGAX_ITGB2	THY1 - (ITGAX+ITGB2)	THY1	Cell-Cell Contact	PMID: 15850796
nFibs	iCAFs	THY1	ITGAX_ITGB2	0.00399471555867873	0	THY1_ITGAX_ITGB2	THY1 - (ITGAX+ITGB2)	THY1	Cell-Cell Contact	PMID: 15850796
apCAFs	IGHG3+ Mals	THY1	ITGAX_ITGB2	0.00220433137425425	0	THY1_ITGAX_ITGB2	THY1 - (ITGAX+ITGB2)	THY1	Cell-Cell Contact	PMID: 15850796
iCAFs	IGHG3+ Mals	THY1	ITGAX_ITGB2	0.00295646730470039	0	THY1_ITGAX_ITGB2	THY1 - (ITGAX+ITGB2)	THY1	Cell-Cell Contact	PMID: 15850796
mCAFs	IGHG3+ Mals	THY1	ITGAX_ITGB2	0.00307399186649194	0	THY1_ITGAX_ITGB2	THY1 - (ITGAX+ITGB2)	THY1	Cell-Cell Contact	PMID: 15850796
nFibs	IGHG3+ Mals	THY1	ITGAX_ITGB2	0.00167637696722878	0	THY1_ITGAX_ITGB2	THY1 - (ITGAX+ITGB2)	THY1	Cell-Cell Contact	PMID: 15850796
apCAFs	mCAFs	THY1	ITGAX_ITGB2	0.00479582468950981	0	THY1_ITGAX_ITGB2	THY1 - (ITGAX+ITGB2)	THY1	Cell-Cell Contact	PMID: 15850796
iCAFs	mCAFs	THY1	ITGAX_ITGB2	0.00642650425957887	0	THY1_ITGAX_ITGB2	THY1 - (ITGAX+ITGB2)	THY1	Cell-Cell Contact	PMID: 15850796
mCAFs	mCAFs	THY1	ITGAX_ITGB2	0.00668104432818316	0	THY1_ITGAX_ITGB2	THY1 - (ITGAX+ITGB2)	THY1	Cell-Cell Contact	PMID: 15850796
nFibs	mCAFs	THY1	ITGAX_ITGB2	0.00364945775665207	0	THY1_ITGAX_ITGB2	THY1 - (ITGAX+ITGB2)	THY1	Cell-Cell Contact	PMID: 15850796
apCAFs	Naive CD4+ T cells	THY1	ITGAX_ITGB2	0.0027342252626347	0	THY1_ITGAX_ITGB2	THY1 - (ITGAX+ITGB2)	THY1	Cell-Cell Contact	PMID: 15850796
iCAFs	Naive CD4+ T cells	THY1	ITGAX_ITGB2	0.00366650094746856	0	THY1_ITGAX_ITGB2	THY1 - (ITGAX+ITGB2)	THY1	Cell-Cell Contact	PMID: 15850796
mCAFs	Naive CD4+ T cells	THY1	ITGAX_ITGB2	0.00381214262720403	0	THY1_ITGAX_ITGB2	THY1 - (ITGAX+ITGB2)	THY1	Cell-Cell Contact	PMID: 15850796
nFibs	Naive CD4+ T cells	THY1	ITGAX_ITGB2	0.0020796216879705	0	THY1_ITGAX_ITGB2	THY1 - (ITGAX+ITGB2)	THY1	Cell-Cell Contact	PMID: 15850796
apCAFs	nFibs	THY1	ITGAX_ITGB2	0.00372122191375481	0	THY1_ITGAX_ITGB2	THY1 - (ITGAX+ITGB2)	THY1	Cell-Cell Contact	PMID: 15850796
iCAFs	nFibs	THY1	ITGAX_ITGB2	0.00498834577862703	0	THY1_ITGAX_ITGB2	THY1 - (ITGAX+ITGB2)	THY1	Cell-Cell Contact	PMID: 15850796
mCAFs	nFibs	THY1	ITGAX_ITGB2	0.00518622080049318	0	THY1_ITGAX_ITGB2	THY1 - (ITGAX+ITGB2)	THY1	Cell-Cell Contact	PMID: 15850796
nFibs	nFibs	THY1	ITGAX_ITGB2	0.00283099128579922	0	THY1_ITGAX_ITGB2	THY1 - (ITGAX+ITGB2)	THY1	Cell-Cell Contact	PMID: 15850796
apCAFs	NK cells	THY1	ITGAX_ITGB2	0.00399468259589698	0	THY1_ITGAX_ITGB2	THY1 - (ITGAX+ITGB2)	THY1	Cell-Cell Contact	PMID: 15850796
iCAFs	NK cells	THY1	ITGAX_ITGB2	0.00535442288653466	0	THY1_ITGAX_ITGB2	THY1 - (ITGAX+ITGB2)	THY1	Cell-Cell Contact	PMID: 15850796
mCAFs	NK cells	THY1	ITGAX_ITGB2	0.00556673801673884	0	THY1_ITGAX_ITGB2	THY1 - (ITGAX+ITGB2)	THY1	Cell-Cell Contact	PMID: 15850796
nFibs	NK cells	THY1	ITGAX_ITGB2	0.00303923133959766	0	THY1_ITGAX_ITGB2	THY1 - (ITGAX+ITGB2)	THY1	Cell-Cell Contact	PMID: 15850796
iCAFs	SBSN+ Mals	THY1	ITGAX_ITGB2	0.00108917486726387	0.02	THY1_ITGAX_ITGB2	THY1 - (ITGAX+ITGB2)	THY1	Cell-Cell Contact	PMID: 15850796
mCAFs	SBSN+ Mals	THY1	ITGAX_ITGB2	0.00113255572191159	0	THY1_ITGAX_ITGB2	THY1 - (ITGAX+ITGB2)	THY1	Cell-Cell Contact	PMID: 15850796
apCAFs	SEMA3Chigh Mals	THY1	ITGAX_ITGB2	0.0041587909524214	0	THY1_ITGAX_ITGB2	THY1 - (ITGAX+ITGB2)	THY1	Cell-Cell Contact	PMID: 15850796
iCAFs	SEMA3Chigh Mals	THY1	ITGAX_ITGB2	0.00557407906794906	0	THY1_ITGAX_ITGB2	THY1 - (ITGAX+ITGB2)	THY1	Cell-Cell Contact	PMID: 15850796
mCAFs	SEMA3Chigh Mals	THY1	ITGAX_ITGB2	0.00579505332292535	0	THY1_ITGAX_ITGB2	THY1 - (ITGAX+ITGB2)	THY1	Cell-Cell Contact	PMID: 15850796
nFibs	SEMA3Chigh Mals	THY1	ITGAX_ITGB2	0.0031642128315938	0	THY1_ITGAX_ITGB2	THY1 - (ITGAX+ITGB2)	THY1	Cell-Cell Contact	PMID: 15850796
apCAFs	SPP1high TREM2low TAMs	THY1	ITGAX_ITGB2	0.0262169774212734	0	THY1_ITGAX_ITGB2	THY1 - (ITGAX+ITGB2)	THY1	Cell-Cell Contact	PMID: 15850796
iCAFs	SPP1high TREM2low TAMs	THY1	ITGAX_ITGB2	0.0348760434062827	0	THY1_ITGAX_ITGB2	THY1 - (ITGAX+ITGB2)	THY1	Cell-Cell Contact	PMID: 15850796
mCAFs	SPP1high TREM2low TAMs	THY1	ITGAX_ITGB2	0.0362163353416864	0	THY1_ITGAX_ITGB2	THY1 - (ITGAX+ITGB2)	THY1	Cell-Cell Contact	PMID: 15850796
nFibs	SPP1high TREM2low TAMs	THY1	ITGAX_ITGB2	0.0200533947938604	0	THY1_ITGAX_ITGB2	THY1 - (ITGAX+ITGB2)	THY1	Cell-Cell Contact	PMID: 15850796
apCAFs	SPP1low TREM2high TAMs	THY1	ITGAX_ITGB2	0.0269034106926877	0	THY1_ITGAX_ITGB2	THY1 - (ITGAX+ITGB2)	THY1	Cell-Cell Contact	PMID: 15850796
iCAFs	SPP1low TREM2high TAMs	THY1	ITGAX_ITGB2	0.0357808644879437	0	THY1_ITGAX_ITGB2	THY1 - (ITGAX+ITGB2)	THY1	Cell-Cell Contact	PMID: 15850796
mCAFs	SPP1low TREM2high TAMs	THY1	ITGAX_ITGB2	0.03715459020097	0	THY1_ITGAX_ITGB2	THY1 - (ITGAX+ITGB2)	THY1	Cell-Cell Contact	PMID: 15850796
nFibs	SPP1low TREM2high TAMs	THY1	ITGAX_ITGB2	0.0205818592747268	0	THY1_ITGAX_ITGB2	THY1 - (ITGAX+ITGB2)	THY1	Cell-Cell Contact	PMID: 15850796
apCAFs	SPP1low TREM2low TAMs	THY1	ITGAX_ITGB2	0.0209513225765924	0	THY1_ITGAX_ITGB2	THY1 - (ITGAX+ITGB2)	THY1	Cell-Cell Contact	PMID: 15850796
iCAFs	SPP1low TREM2low TAMs	THY1	ITGAX_ITGB2	0.0279210901803409	0	THY1_ITGAX_ITGB2	THY1 - (ITGAX+ITGB2)	THY1	Cell-Cell Contact	PMID: 15850796
mCAFs	SPP1low TREM2low TAMs	THY1	ITGAX_ITGB2	0.0290021339561056	0	THY1_ITGAX_ITGB2	THY1 - (ITGAX+ITGB2)	THY1	Cell-Cell Contact	PMID: 15850796
nFibs	SPP1low TREM2low TAMs	THY1	ITGAX_ITGB2	0.0160053423740162	0	THY1_ITGAX_ITGB2	THY1 - (ITGAX+ITGB2)	THY1	Cell-Cell Contact	PMID: 15850796
apCAFs	Tregs	THY1	ITGAX_ITGB2	0.00280207279453299	0	THY1_ITGAX_ITGB2	THY1 - (ITGAX+ITGB2)	THY1	Cell-Cell Contact	PMID: 15850796
iCAFs	Tregs	THY1	ITGAX_ITGB2	0.00375739496661048	0	THY1_ITGAX_ITGB2	THY1 - (ITGAX+ITGB2)	THY1	Cell-Cell Contact	PMID: 15850796
mCAFs	Tregs	THY1	ITGAX_ITGB2	0.00390663300474283	0	THY1_ITGAX_ITGB2	THY1 - (ITGAX+ITGB2)	THY1	Cell-Cell Contact	PMID: 15850796
nFibs	Tregs	THY1	ITGAX_ITGB2	0.00213126048907382	0	THY1_ITGAX_ITGB2	THY1 - (ITGAX+ITGB2)	THY1	Cell-Cell Contact	PMID: 15850796
apCAFs	SPP1high TREM2low TAMs	THY1	ITGAV_ITGB3	0.00731587086845605	0	THY1_ITGAV_ITGB3	THY1 - (ITGAV+ITGB3)	THY1	Cell-Cell Contact	PMID: 29212879; PMID: 18346467
CD209+ TAMs	SPP1high TREM2low TAMs	THY1	ITGAV_ITGB3	9.46342881659146e-07	0	THY1_ITGAV_ITGB3	THY1 - (ITGAV+ITGB3)	THY1	Cell-Cell Contact	PMID: 29212879; PMID: 18346467
Effector CD8+ T cells	SPP1high TREM2low TAMs	THY1	ITGAV_ITGB3	8.87690819307397e-07	0	THY1_ITGAV_ITGB3	THY1 - (ITGAV+ITGB3)	THY1	Cell-Cell Contact	PMID: 29212879; PMID: 18346467
Exhausted CD4+ T cells	SPP1high TREM2low TAMs	THY1	ITGAV_ITGB3	9.30929639728405e-07	0	THY1_ITGAV_ITGB3	THY1 - (ITGAV+ITGB3)	THY1	Cell-Cell Contact	PMID: 29212879; PMID: 18346467
Exhausted CD8+ T cells	SPP1high TREM2low TAMs	THY1	ITGAV_ITGB3	8.84460105776998e-07	0	THY1_ITGAV_ITGB3	THY1 - (ITGAV+ITGB3)	THY1	Cell-Cell Contact	PMID: 29212879; PMID: 18346467
iCAFs	SPP1high TREM2low TAMs	THY1	ITGAV_ITGB3	0.00979498480028362	0	THY1_ITGAV_ITGB3	THY1 - (ITGAV+ITGB3)	THY1	Cell-Cell Contact	PMID: 29212879; PMID: 18346467
IGHG3+ Mals	SPP1high TREM2low TAMs	THY1	ITGAV_ITGB3	8.03435231316567e-07	0	THY1_ITGAV_ITGB3	THY1 - (ITGAV+ITGB3)	THY1	Cell-Cell Contact	PMID: 29212879; PMID: 18346467
mCAFs	SPP1high TREM2low TAMs	THY1	ITGAV_ITGB3	0.0101815759732255	0	THY1_ITGAV_ITGB3	THY1 - (ITGAV+ITGB3)	THY1	Cell-Cell Contact	PMID: 29212879; PMID: 18346467
Naive CD4+ T cells	SPP1high TREM2low TAMs	THY1	ITGAV_ITGB3	8.26396427306303e-07	0	THY1_ITGAV_ITGB3	THY1 - (ITGAV+ITGB3)	THY1	Cell-Cell Contact	PMID: 29212879; PMID: 18346467
nFibs	SPP1high TREM2low TAMs	THY1	ITGAV_ITGB3	0.00557049799871307	0	THY1_ITGAV_ITGB3	THY1 - (ITGAV+ITGB3)	THY1	Cell-Cell Contact	PMID: 29212879; PMID: 18346467
NK cells	SPP1high TREM2low TAMs	THY1	ITGAV_ITGB3	8.48671073077853e-07	0	THY1_ITGAV_ITGB3	THY1 - (ITGAV+ITGB3)	THY1	Cell-Cell Contact	PMID: 29212879; PMID: 18346467
SBSN+ Mals	SPP1high TREM2low TAMs	THY1	ITGAV_ITGB3	7.64557133303896e-07	0	THY1_ITGAV_ITGB3	THY1 - (ITGAV+ITGB3)	THY1	Cell-Cell Contact	PMID: 29212879; PMID: 18346467
SEMA3Chigh Mals	SPP1high TREM2low TAMs	THY1	ITGAV_ITGB3	5.69811514076339e-06	0	THY1_ITGAV_ITGB3	THY1 - (ITGAV+ITGB3)	THY1	Cell-Cell Contact	PMID: 29212879; PMID: 18346467
SPP1high TREM2low TAMs	SPP1high TREM2low TAMs	THY1	ITGAV_ITGB3	1.05999972638379e-06	0	THY1_ITGAV_ITGB3	THY1 - (ITGAV+ITGB3)	THY1	Cell-Cell Contact	PMID: 29212879; PMID: 18346467
SPP1low TREM2high TAMs	SPP1high TREM2low TAMs	THY1	ITGAV_ITGB3	4.1312788102407e-06	0	THY1_ITGAV_ITGB3	THY1 - (ITGAV+ITGB3)	THY1	Cell-Cell Contact	PMID: 29212879; PMID: 18346467
SPP1low TREM2low TAMs	SPP1high TREM2low TAMs	THY1	ITGAV_ITGB3	9.70612578384362e-07	0	THY1_ITGAV_ITGB3	THY1 - (ITGAV+ITGB3)	THY1	Cell-Cell Contact	PMID: 29212879; PMID: 18346467
Tregs	SPP1high TREM2low TAMs	THY1	ITGAV_ITGB3	8.97981391907827e-07	0	THY1_ITGAV_ITGB3	THY1 - (ITGAV+ITGB3)	THY1	Cell-Cell Contact	PMID: 29212879; PMID: 18346467
