# Supplementary material for: Decoding the Cellular Heterogeneity and Malignant Progression of Human Penile Squamous Cell Carcinoma by Single‐Cell RNA Sequencing
Source: Adv Sci (Weinh). 2026 Feb 4;13(14):e03894. doi: 10.1002/advs.202503894 (PMC12970255; doi:10.1002/advs.202503894)
Supplement: Supplementary file 7 — Supporting File 7: advs72682‐sup‐0007‐Table6.xlsx. [file ADVS-13-e03894-s008.xlsx]

## Sheet: Supplementary Table 6
Supplementary Table 6
source	target	ligand	receptor	prob	pval	interaction_name	interaction_name_2	pathway_name	annotation	evidence
COL14A1+ Pericytes	apCAFs	CSPG4	ITGA3_ITGB1	0.00406773041211523	0	CSPG4_ITGA2_ITGB1	CSPG4 - (ITGA2+ITGB1)	CSPG4	Cell-Cell Contact	PMID: 30213051
DES+ SMCs	apCAFs	CSPG4	ITGA3_ITGB1	0.00287884190605469	0	CSPG4_ITGA2_ITGB1	CSPG4 - (ITGA2+ITGB1)	CSPG4	Cell-Cell Contact	PMID: 30213051
POSTN+ Pericytes	apCAFs	CSPG4	ITGA3_ITGB1	0.00932389998145145	0	CSPG4_ITGA2_ITGB1	CSPG4 - (ITGA2+ITGB1)	CSPG4	Cell-Cell Contact	PMID: 30213051
RERGL+ SMCs	apCAFs	CSPG4	ITGA3_ITGB1	0.000523102848493191	0	CSPG4_ITGA2_ITGB1	CSPG4 - (ITGA2+ITGB1)	CSPG4	Cell-Cell Contact	PMID: 30213051
SEMA3Chigh Mals	apCAFs	CSPG4	ITGA3_ITGB1	0.00288175141226879	0	CSPG4_ITGA2_ITGB1	CSPG4 - (ITGA2+ITGB1)	CSPG4	Cell-Cell Contact	PMID: 30213051
COL14A1+ Pericytes	COL14A1+ Pericytes	CSPG4	ITGA3_ITGB1	0.00507624891499201	0	CSPG4_ITGA2_ITGB1	CSPG4 - (ITGA2+ITGB1)	CSPG4	Cell-Cell Contact	PMID: 30213051
DES+ SMCs	COL14A1+ Pericytes	CSPG4	ITGA3_ITGB1	0.003593661102694	0	CSPG4_ITGA2_ITGB1	CSPG4 - (ITGA2+ITGB1)	CSPG4	Cell-Cell Contact	PMID: 30213051
POSTN+ Pericytes	COL14A1+ Pericytes	CSPG4	ITGA3_ITGB1	0.0116203833045988	0	CSPG4_ITGA2_ITGB1	CSPG4 - (ITGA2+ITGB1)	CSPG4	Cell-Cell Contact	PMID: 30213051
RERGL+ SMCs	COL14A1+ Pericytes	CSPG4	ITGA3_ITGB1	0.00065337306810814	0	CSPG4_ITGA2_ITGB1	CSPG4 - (ITGA2+ITGB1)	CSPG4	Cell-Cell Contact	PMID: 30213051
SEMA3Chigh Mals	COL14A1+ Pericytes	CSPG4	ITGA3_ITGB1	0.00359729043577665	0	CSPG4_ITGA2_ITGB1	CSPG4 - (ITGA2+ITGB1)	CSPG4	Cell-Cell Contact	PMID: 30213051
COL14A1+ Pericytes	DES+ SMCs	CSPG4	ITGA3_ITGB1	0.00196047647057155	0	CSPG4_ITGA2_ITGB1	CSPG4 - (ITGA2+ITGB1)	CSPG4	Cell-Cell Contact	PMID: 30213051
DES+ SMCs	DES+ SMCs	CSPG4	ITGA3_ITGB1	0.00138662427529894	0	CSPG4_ITGA2_ITGB1	CSPG4 - (ITGA2+ITGB1)	CSPG4	Cell-Cell Contact	PMID: 30213051
POSTN+ Pericytes	DES+ SMCs	CSPG4	ITGA3_ITGB1	0.00450605077397603	0	CSPG4_ITGA2_ITGB1	CSPG4 - (ITGA2+ITGB1)	CSPG4	Cell-Cell Contact	PMID: 30213051
RERGL+ SMCs	DES+ SMCs	CSPG4	ITGA3_ITGB1	0.000251649781244354	0	CSPG4_ITGA2_ITGB1	CSPG4 - (ITGA2+ITGB1)	CSPG4	Cell-Cell Contact	PMID: 30213051
SEMA3Chigh Mals	DES+ SMCs	CSPG4	ITGA3_ITGB1	0.00138802776870375	0	CSPG4_ITGA2_ITGB1	CSPG4 - (ITGA2+ITGB1)	CSPG4	Cell-Cell Contact	PMID: 30213051
COL14A1+ Pericytes	POSTN+ Pericytes	CSPG4	ITGA3_ITGB1	0.00458468082986552	0	CSPG4_ITGA2_ITGB1	CSPG4 - (ITGA2+ITGB1)	CSPG4	Cell-Cell Contact	PMID: 30213051
DES+ SMCs	POSTN+ Pericytes	CSPG4	ITGA3_ITGB1	0.00324519390229736	0	CSPG4_ITGA2_ITGB1	CSPG4 - (ITGA2+ITGB1)	CSPG4	Cell-Cell Contact	PMID: 30213051
POSTN+ Pericytes	POSTN+ Pericytes	CSPG4	ITGA3_ITGB1	0.0105017907734529	0	CSPG4_ITGA2_ITGB1	CSPG4 - (ITGA2+ITGB1)	CSPG4	Cell-Cell Contact	PMID: 30213051
RERGL+ SMCs	POSTN+ Pericytes	CSPG4	ITGA3_ITGB1	0.000589848541933571	0	CSPG4_ITGA2_ITGB1	CSPG4 - (ITGA2+ITGB1)	CSPG4	Cell-Cell Contact	PMID: 30213051
SEMA3Chigh Mals	POSTN+ Pericytes	CSPG4	ITGA3_ITGB1	0.00324847245651392	0	CSPG4_ITGA2_ITGB1	CSPG4 - (ITGA2+ITGB1)	CSPG4	Cell-Cell Contact	PMID: 30213051
COL14A1+ Pericytes	SEMA3Chigh Mals	CSPG4	ITGA3_ITGB1	0.00964470075830295	0	CSPG4_ITGA2_ITGB1	CSPG4 - (ITGA2+ITGB1)	CSPG4	Cell-Cell Contact	PMID: 30213051
DES+ SMCs	SEMA3Chigh Mals	CSPG4	ITGA3_ITGB1	0.00683700321475711	0	CSPG4_ITGA2_ITGB1	CSPG4 - (ITGA2+ITGB1)	CSPG4	Cell-Cell Contact	PMID: 30213051
POSTN+ Pericytes	SEMA3Chigh Mals	CSPG4	ITGA3_ITGB1	0.0219484094643582	0	CSPG4_ITGA2_ITGB1	CSPG4 - (ITGA2+ITGB1)	CSPG4	Cell-Cell Contact	PMID: 30213051
RERGL+ SMCs	SEMA3Chigh Mals	CSPG4	ITGA3_ITGB1	0.00124637309123138	0	CSPG4_ITGA2_ITGB1	CSPG4 - (ITGA2+ITGB1)	CSPG4	Cell-Cell Contact	PMID: 30213051
SEMA3Chigh Mals	SEMA3Chigh Mals	CSPG4	ITGA3_ITGB1	0.00684388558628928	0	CSPG4_ITGA2_ITGB1	CSPG4 - (ITGA2+ITGB1)	CSPG4	Cell-Cell Contact	PMID: 30213051
