# Supplementary material for: Decoding the Cellular Heterogeneity and Malignant Progression of Human Penile Squamous Cell Carcinoma by Single‐Cell RNA Sequencing
Source: Adv Sci (Weinh). 2026 Feb 4;13(14):e03894. doi: 10.1002/advs.202503894 (PMC12970255; doi:10.1002/advs.202503894)
Supplement: Supplementary file 8 — Supporting File 8: advs72682‐sup‐0008‐Table7.xlsx. [file ADVS-13-e03894-s004.xlsx]

## Sheet: Supplementary Table 7
Supplementary Table 7
source	target	ligand	receptor	prob	pval	interaction_name	interaction_name_2	pathway_name	annotation	evidence
apCAFs	apCAFs	SEMA3C	NRP1_PLXNA2	0.000529535580000869	0	SEMA3C_NRP1_PLXNA2	SEMA3C - (NRP1+PLXNA2)	SEMA3	Secreted Signaling	PMID: 27533782
DES+ SMCs	apCAFs	SEMA3C	NRP1_PLXNA2	0.000712936379036966	0	SEMA3C_NRP1_PLXNA2	SEMA3C - (NRP1+PLXNA2)	SEMA3	Secreted Signaling	PMID: 27533782
iCAFs	apCAFs	SEMA3C	NRP1_PLXNA2	0.000432204686473933	0	SEMA3C_NRP1_PLXNA2	SEMA3C - (NRP1+PLXNA2)	SEMA3	Secreted Signaling	PMID: 27533782
nFibs	apCAFs	SEMA3C	NRP1_PLXNA2	0.000780409566734818	0	SEMA3C_NRP1_PLXNA2	SEMA3C - (NRP1+PLXNA2)	SEMA3	Secreted Signaling	PMID: 27533782
SBSN+ Mals	apCAFs	SEMA3C	NRP1_PLXNA2	0.000588787728948526	0	SEMA3C_NRP1_PLXNA2	SEMA3C - (NRP1+PLXNA2)	SEMA3	Secreted Signaling	PMID: 27533782
SEMA3Chigh Mals	apCAFs	SEMA3C	NRP1_PLXNA2	0.00282237994479398	0	SEMA3C_NRP1_PLXNA2	SEMA3C - (NRP1+PLXNA2)	SEMA3	Secreted Signaling	PMID: 27533782
SPP1high TREM2low TAMs	apCAFs	SEMA3C	NRP1_PLXNA2	0.0017090599950548	0	SEMA3C_NRP1_PLXNA2	SEMA3C - (NRP1+PLXNA2)	SEMA3	Secreted Signaling	PMID: 27533782
SPP1low TREM2high TAMs	apCAFs	SEMA3C	NRP1_PLXNA2	0.000555601573542224	0	SEMA3C_NRP1_PLXNA2	SEMA3C - (NRP1+PLXNA2)	SEMA3	Secreted Signaling	PMID: 27533782
SPP1low TREM2low TAMs	apCAFs	SEMA3C	NRP1_PLXNA2	0.000704336131947252	0	SEMA3C_NRP1_PLXNA2	SEMA3C - (NRP1+PLXNA2)	SEMA3	Secreted Signaling	PMID: 27533782
apCAFs	arterial ECs	SEMA3C	NRP1_PLXNA2	0.00343207426733863	0	SEMA3C_NRP1_PLXNA2	SEMA3C - (NRP1+PLXNA2)	SEMA3	Secreted Signaling	PMID: 27533782
DES+ SMCs	arterial ECs	SEMA3C	NRP1_PLXNA2	0.00461610533725341	0	SEMA3C_NRP1_PLXNA2	SEMA3C - (NRP1+PLXNA2)	SEMA3	Secreted Signaling	PMID: 27533782
iCAFs	arterial ECs	SEMA3C	NRP1_PLXNA2	0.00280274046001944	0	SEMA3C_NRP1_PLXNA2	SEMA3C - (NRP1+PLXNA2)	SEMA3	Secreted Signaling	PMID: 27533782
nFibs	arterial ECs	SEMA3C	NRP1_PLXNA2	0.00505111208513183	0	SEMA3C_NRP1_PLXNA2	SEMA3C - (NRP1+PLXNA2)	SEMA3	Secreted Signaling	PMID: 27533782
SBSN+ Mals	arterial ECs	SEMA3C	NRP1_PLXNA2	0.00381486505408402	0	SEMA3C_NRP1_PLXNA2	SEMA3C - (NRP1+PLXNA2)	SEMA3	Secreted Signaling	PMID: 27533782
SEMA3Chigh Mals	arterial ECs	SEMA3C	NRP1_PLXNA2	0.0180655031794906	0	SEMA3C_NRP1_PLXNA2	SEMA3C - (NRP1+PLXNA2)	SEMA3	Secreted Signaling	PMID: 27533782
SPP1high TREM2low TAMs	arterial ECs	SEMA3C	NRP1_PLXNA2	0.0110057222382691	0	SEMA3C_NRP1_PLXNA2	SEMA3C - (NRP1+PLXNA2)	SEMA3	Secreted Signaling	PMID: 27533782
SPP1low TREM2high TAMs	arterial ECs	SEMA3C	NRP1_PLXNA2	0.00360050086535883	0	SEMA3C_NRP1_PLXNA2	SEMA3C - (NRP1+PLXNA2)	SEMA3	Secreted Signaling	PMID: 27533782
SPP1low TREM2low TAMs	arterial ECs	SEMA3C	NRP1_PLXNA2	0.00456063552812723	0	SEMA3C_NRP1_PLXNA2	SEMA3C - (NRP1+PLXNA2)	SEMA3	Secreted Signaling	PMID: 27533782
apCAFs	CCL2+ Pericytes	SEMA3C	NRP1_PLXNA2	5.82280964284114e-05	0	SEMA3C_NRP1_PLXNA2	SEMA3C - (NRP1+PLXNA2)	SEMA3	Secreted Signaling	PMID: 27533782
iCAFs	CCL2+ Pericytes	SEMA3C	NRP1_PLXNA2	4.75214055812737e-05	0	SEMA3C_NRP1_PLXNA2	SEMA3C - (NRP1+PLXNA2)	SEMA3	Secreted Signaling	PMID: 27533782
nFibs	CCL2+ Pericytes	SEMA3C	NRP1_PLXNA2	8.58335482142666e-05	0.01	SEMA3C_NRP1_PLXNA2	SEMA3C - (NRP1+PLXNA2)	SEMA3	Secreted Signaling	PMID: 27533782
SBSN+ Mals	CCL2+ Pericytes	SEMA3C	NRP1_PLXNA2	6.47469198127579e-05	0	SEMA3C_NRP1_PLXNA2	SEMA3C - (NRP1+PLXNA2)	SEMA3	Secreted Signaling	PMID: 27533782
SEMA3Chigh Mals	CCL2+ Pericytes	SEMA3C	NRP1_PLXNA2	0.000310985810801787	0	SEMA3C_NRP1_PLXNA2	SEMA3C - (NRP1+PLXNA2)	SEMA3	Secreted Signaling	PMID: 27533782
SPP1high TREM2low TAMs	CCL2+ Pericytes	SEMA3C	NRP1_PLXNA2	0.00018812701674798	0	SEMA3C_NRP1_PLXNA2	SEMA3C - (NRP1+PLXNA2)	SEMA3	Secreted Signaling	PMID: 27533782
SPP1low TREM2high TAMs	CCL2+ Pericytes	SEMA3C	NRP1_PLXNA2	6.10957491560023e-05	0	SEMA3C_NRP1_PLXNA2	SEMA3C - (NRP1+PLXNA2)	SEMA3	Secreted Signaling	PMID: 27533782
SPP1low TREM2low TAMs	CCL2+ Pericytes	SEMA3C	NRP1_PLXNA2	7.74613430658667e-05	0	SEMA3C_NRP1_PLXNA2	SEMA3C - (NRP1+PLXNA2)	SEMA3	Secreted Signaling	PMID: 27533782
apCAFs	CD209+ TAMs	SEMA3C	NRP1_PLXNA2	0.000222941841888343	0	SEMA3C_NRP1_PLXNA2	SEMA3C - (NRP1+PLXNA2)	SEMA3	Secreted Signaling	PMID: 27533782
DES+ SMCs	CD209+ TAMs	SEMA3C	NRP1_PLXNA2	0.000300188021110398	0	SEMA3C_NRP1_PLXNA2	SEMA3C - (NRP1+PLXNA2)	SEMA3	Secreted Signaling	PMID: 27533782
iCAFs	CD209+ TAMs	SEMA3C	NRP1_PLXNA2	0.00018195392329184	0	SEMA3C_NRP1_PLXNA2	SEMA3C - (NRP1+PLXNA2)	SEMA3	Secreted Signaling	PMID: 27533782
nFibs	CD209+ TAMs	SEMA3C	NRP1_PLXNA2	0.000328611035356554	0	SEMA3C_NRP1_PLXNA2	SEMA3C - (NRP1+PLXNA2)	SEMA3	Secreted Signaling	PMID: 27533782
SBSN+ Mals	CD209+ TAMs	SEMA3C	NRP1_PLXNA2	0.000247896329321719	0	SEMA3C_NRP1_PLXNA2	SEMA3C - (NRP1+PLXNA2)	SEMA3	Secreted Signaling	PMID: 27533782
SEMA3Chigh Mals	CD209+ TAMs	SEMA3C	NRP1_PLXNA2	0.00118984158069156	0	SEMA3C_NRP1_PLXNA2	SEMA3C - (NRP1+PLXNA2)	SEMA3	Secreted Signaling	PMID: 27533782
SPP1high TREM2low TAMs	CD209+ TAMs	SEMA3C	NRP1_PLXNA2	0.000720030010185026	0	SEMA3C_NRP1_PLXNA2	SEMA3C - (NRP1+PLXNA2)	SEMA3	Secreted Signaling	PMID: 27533782
SPP1low TREM2high TAMs	CD209+ TAMs	SEMA3C	NRP1_PLXNA2	0.000233919519741252	0	SEMA3C_NRP1_PLXNA2	SEMA3C - (NRP1+PLXNA2)	SEMA3	Secreted Signaling	PMID: 27533782
SPP1low TREM2low TAMs	CD209+ TAMs	SEMA3C	NRP1_PLXNA2	0.000296565335116068	0	SEMA3C_NRP1_PLXNA2	SEMA3C - (NRP1+PLXNA2)	SEMA3	Secreted Signaling	PMID: 27533782
apCAFs	COL14A1+ Pericytes	SEMA3C	NRP1_PLXNA2	5.48031610626312e-05	0	SEMA3C_NRP1_PLXNA2	SEMA3C - (NRP1+PLXNA2)	SEMA3	Secreted Signaling	PMID: 27533782
iCAFs	COL14A1+ Pericytes	SEMA3C	NRP1_PLXNA2	4.47262020148994e-05	0	SEMA3C_NRP1_PLXNA2	SEMA3C - (NRP1+PLXNA2)	SEMA3	Secreted Signaling	PMID: 27533782
nFibs	COL14A1+ Pericytes	SEMA3C	NRP1_PLXNA2	8.0785010919308e-05	0.01	SEMA3C_NRP1_PLXNA2	SEMA3C - (NRP1+PLXNA2)	SEMA3	Secreted Signaling	PMID: 27533782
SBSN+ Mals	COL14A1+ Pericytes	SEMA3C	NRP1_PLXNA2	6.09385752425832e-05	0	SEMA3C_NRP1_PLXNA2	SEMA3C - (NRP1+PLXNA2)	SEMA3	Secreted Signaling	PMID: 27533782
SEMA3Chigh Mals	COL14A1+ Pericytes	SEMA3C	NRP1_PLXNA2	0.000292698197611641	0	SEMA3C_NRP1_PLXNA2	SEMA3C - (NRP1+PLXNA2)	SEMA3	Secreted Signaling	PMID: 27533782
SPP1high TREM2low TAMs	COL14A1+ Pericytes	SEMA3C	NRP1_PLXNA2	0.000177062871886822	0	SEMA3C_NRP1_PLXNA2	SEMA3C - (NRP1+PLXNA2)	SEMA3	Secreted Signaling	PMID: 27533782
SPP1low TREM2high TAMs	COL14A1+ Pericytes	SEMA3C	NRP1_PLXNA2	5.75021501887274e-05	0	SEMA3C_NRP1_PLXNA2	SEMA3C - (NRP1+PLXNA2)	SEMA3	Secreted Signaling	PMID: 27533782
SPP1low TREM2low TAMs	COL14A1+ Pericytes	SEMA3C	NRP1_PLXNA2	7.2905204244871e-05	0	SEMA3C_NRP1_PLXNA2	SEMA3C - (NRP1+PLXNA2)	SEMA3	Secreted Signaling	PMID: 27533782
apCAFs	DES+ SMCs	SEMA3C	NRP1_PLXNA2	0.000109436192290628	0	SEMA3C_NRP1_PLXNA2	SEMA3C - (NRP1+PLXNA2)	SEMA3	Secreted Signaling	PMID: 27533782
DES+ SMCs	DES+ SMCs	SEMA3C	NRP1_PLXNA2	0.000147360074028912	0.02	SEMA3C_NRP1_PLXNA2	SEMA3C - (NRP1+PLXNA2)	SEMA3	Secreted Signaling	PMID: 27533782
iCAFs	DES+ SMCs	SEMA3C	NRP1_PLXNA2	8.9314454178105e-05	0	SEMA3C_NRP1_PLXNA2	SEMA3C - (NRP1+PLXNA2)	SEMA3	Secreted Signaling	PMID: 27533782
nFibs	DES+ SMCs	SEMA3C	NRP1_PLXNA2	0.000161315055988828	0.01	SEMA3C_NRP1_PLXNA2	SEMA3C - (NRP1+PLXNA2)	SEMA3	Secreted Signaling	PMID: 27533782
SBSN+ Mals	DES+ SMCs	SEMA3C	NRP1_PLXNA2	0.00012168722966913	0	SEMA3C_NRP1_PLXNA2	SEMA3C - (NRP1+PLXNA2)	SEMA3	Secreted Signaling	PMID: 27533782
SEMA3Chigh Mals	DES+ SMCs	SEMA3C	NRP1_PLXNA2	0.000584349158997809	0	SEMA3C_NRP1_PLXNA2	SEMA3C - (NRP1+PLXNA2)	SEMA3	Secreted Signaling	PMID: 27533782
SPP1high TREM2low TAMs	DES+ SMCs	SEMA3C	NRP1_PLXNA2	0.000353532982321921	0	SEMA3C_NRP1_PLXNA2	SEMA3C - (NRP1+PLXNA2)	SEMA3	Secreted Signaling	PMID: 27533782
SPP1low TREM2high TAMs	DES+ SMCs	SEMA3C	NRP1_PLXNA2	0.000114825482887506	0	SEMA3C_NRP1_PLXNA2	SEMA3C - (NRP1+PLXNA2)	SEMA3	Secreted Signaling	PMID: 27533782
SPP1low TREM2low TAMs	DES+ SMCs	SEMA3C	NRP1_PLXNA2	0.00014558145575038	0	SEMA3C_NRP1_PLXNA2	SEMA3C - (NRP1+PLXNA2)	SEMA3	Secreted Signaling	PMID: 27533782
apCAFs	Effector CD8+ T cells	SEMA3C	NRP1_PLXNA2	1.55357042861936e-05	0	SEMA3C_NRP1_PLXNA2	SEMA3C - (NRP1+PLXNA2)	SEMA3	Secreted Signaling	PMID: 27533782
iCAFs	Effector CD8+ T cells	SEMA3C	NRP1_PLXNA2	1.2678977226357e-05	0	SEMA3C_NRP1_PLXNA2	SEMA3C - (NRP1+PLXNA2)	SEMA3	Secreted Signaling	PMID: 27533782
nFibs	Effector CD8+ T cells	SEMA3C	NRP1_PLXNA2	2.29015148471765e-05	0.01	SEMA3C_NRP1_PLXNA2	SEMA3C - (NRP1+PLXNA2)	SEMA3	Secreted Signaling	PMID: 27533782
SBSN+ Mals	Effector CD8+ T cells	SEMA3C	NRP1_PLXNA2	1.7275059109831e-05	0	SEMA3C_NRP1_PLXNA2	SEMA3C - (NRP1+PLXNA2)	SEMA3	Secreted Signaling	PMID: 27533782
SEMA3Chigh Mals	Effector CD8+ T cells	SEMA3C	NRP1_PLXNA2	8.29887882378909e-05	0	SEMA3C_NRP1_PLXNA2	SEMA3C - (NRP1+PLXNA2)	SEMA3	Secreted Signaling	PMID: 27533782
SPP1high TREM2low TAMs	Effector CD8+ T cells	SEMA3C	NRP1_PLXNA2	5.01985172388954e-05	0	SEMA3C_NRP1_PLXNA2	SEMA3C - (NRP1+PLXNA2)	SEMA3	Secreted Signaling	PMID: 27533782
SPP1low TREM2high TAMs	Effector CD8+ T cells	SEMA3C	NRP1_PLXNA2	1.63008503803272e-05	0	SEMA3C_NRP1_PLXNA2	SEMA3C - (NRP1+PLXNA2)	SEMA3	Secreted Signaling	PMID: 27533782
SPP1low TREM2low TAMs	Effector CD8+ T cells	SEMA3C	NRP1_PLXNA2	2.06675739841591e-05	0	SEMA3C_NRP1_PLXNA2	SEMA3C - (NRP1+PLXNA2)	SEMA3	Secreted Signaling	PMID: 27533782
apCAFs	Exhausted CD4+ T cells	SEMA3C	NRP1_PLXNA2	1.73736918336309e-05	0	SEMA3C_NRP1_PLXNA2	SEMA3C - (NRP1+PLXNA2)	SEMA3	Secreted Signaling	PMID: 27533782
iCAFs	Exhausted CD4+ T cells	SEMA3C	NRP1_PLXNA2	1.41789978418888e-05	0	SEMA3C_NRP1_PLXNA2	SEMA3C - (NRP1+PLXNA2)	SEMA3	Secreted Signaling	PMID: 27533782
nFibs	Exhausted CD4+ T cells	SEMA3C	NRP1_PLXNA2	2.56109093875467e-05	0.01	SEMA3C_NRP1_PLXNA2	SEMA3C - (NRP1+PLXNA2)	SEMA3	Secreted Signaling	PMID: 27533782
SBSN+ Mals	Exhausted CD4+ T cells	SEMA3C	NRP1_PLXNA2	1.93188210905343e-05	0	SEMA3C_NRP1_PLXNA2	SEMA3C - (NRP1+PLXNA2)	SEMA3	Secreted Signaling	PMID: 27533782
SEMA3Chigh Mals	Exhausted CD4+ T cells	SEMA3C	NRP1_PLXNA2	9.28062287893929e-05	0	SEMA3C_NRP1_PLXNA2	SEMA3C - (NRP1+PLXNA2)	SEMA3	Secreted Signaling	PMID: 27533782
SPP1high TREM2low TAMs	Exhausted CD4+ T cells	SEMA3C	NRP1_PLXNA2	5.61371390961863e-05	0	SEMA3C_NRP1_PLXNA2	SEMA3C - (NRP1+PLXNA2)	SEMA3	Secreted Signaling	PMID: 27533782
SPP1low TREM2high TAMs	Exhausted CD4+ T cells	SEMA3C	NRP1_PLXNA2	1.82293586618238e-05	0	SEMA3C_NRP1_PLXNA2	SEMA3C - (NRP1+PLXNA2)	SEMA3	Secreted Signaling	PMID: 27533782
SPP1low TREM2low TAMs	Exhausted CD4+ T cells	SEMA3C	NRP1_PLXNA2	2.31126852523315e-05	0	SEMA3C_NRP1_PLXNA2	SEMA3C - (NRP1+PLXNA2)	SEMA3	Secreted Signaling	PMID: 27533782
apCAFs	Exhausted CD8+ T cells	SEMA3C	NRP1_PLXNA2	1.69803268376597e-05	0	SEMA3C_NRP1_PLXNA2	SEMA3C - (NRP1+PLXNA2)	SEMA3	Secreted Signaling	PMID: 27533782
iCAFs	Exhausted CD8+ T cells	SEMA3C	NRP1_PLXNA2	1.38579642413333e-05	0	SEMA3C_NRP1_PLXNA2	SEMA3C - (NRP1+PLXNA2)	SEMA3	Secreted Signaling	PMID: 27533782
nFibs	Exhausted CD8+ T cells	SEMA3C	NRP1_PLXNA2	2.50310467851309e-05	0.01	SEMA3C_NRP1_PLXNA2	SEMA3C - (NRP1+PLXNA2)	SEMA3	Secreted Signaling	PMID: 27533782
SBSN+ Mals	Exhausted CD8+ T cells	SEMA3C	NRP1_PLXNA2	1.88814164441338e-05	0	SEMA3C_NRP1_PLXNA2	SEMA3C - (NRP1+PLXNA2)	SEMA3	Secreted Signaling	PMID: 27533782
SEMA3Chigh Mals	Exhausted CD8+ T cells	SEMA3C	NRP1_PLXNA2	9.07051192113469e-05	0	SEMA3C_NRP1_PLXNA2	SEMA3C - (NRP1+PLXNA2)	SEMA3	Secreted Signaling	PMID: 27533782
SPP1high TREM2low TAMs	Exhausted CD8+ T cells	SEMA3C	NRP1_PLXNA2	5.48661628936601e-05	0	SEMA3C_NRP1_PLXNA2	SEMA3C - (NRP1+PLXNA2)	SEMA3	Secreted Signaling	PMID: 27533782
SPP1low TREM2high TAMs	Exhausted CD8+ T cells	SEMA3C	NRP1_PLXNA2	1.78166205018377e-05	0	SEMA3C_NRP1_PLXNA2	SEMA3C - (NRP1+PLXNA2)	SEMA3	Secreted Signaling	PMID: 27533782
SPP1low TREM2low TAMs	Exhausted CD8+ T cells	SEMA3C	NRP1_PLXNA2	2.25893842503696e-05	0	SEMA3C_NRP1_PLXNA2	SEMA3C - (NRP1+PLXNA2)	SEMA3	Secreted Signaling	PMID: 27533782
apCAFs	iCAFs	SEMA3C	NRP1_PLXNA2	0.000519951886477132	0	SEMA3C_NRP1_PLXNA2	SEMA3C - (NRP1+PLXNA2)	SEMA3	Secreted Signaling	PMID: 27533782
DES+ SMCs	iCAFs	SEMA3C	NRP1_PLXNA2	0.000700035767743005	0	SEMA3C_NRP1_PLXNA2	SEMA3C - (NRP1+PLXNA2)	SEMA3	Secreted Signaling	PMID: 27533782
iCAFs	iCAFs	SEMA3C	NRP1_PLXNA2	0.000424381768657432	0	SEMA3C_NRP1_PLXNA2	SEMA3C - (NRP1+PLXNA2)	SEMA3	Secreted Signaling	PMID: 27533782
nFibs	iCAFs	SEMA3C	NRP1_PLXNA2	0.000766288961758005	0	SEMA3C_NRP1_PLXNA2	SEMA3C - (NRP1+PLXNA2)	SEMA3	Secreted Signaling	PMID: 27533782
SBSN+ Mals	iCAFs	SEMA3C	NRP1_PLXNA2	0.000578132292583234	0	SEMA3C_NRP1_PLXNA2	SEMA3C - (NRP1+PLXNA2)	SEMA3	Secreted Signaling	PMID: 27533782
SEMA3Chigh Mals	iCAFs	SEMA3C	NRP1_PLXNA2	0.00277141473242052	0	SEMA3C_NRP1_PLXNA2	SEMA3C - (NRP1+PLXNA2)	SEMA3	Secreted Signaling	PMID: 27533782
SPP1high TREM2low TAMs	iCAFs	SEMA3C	NRP1_PLXNA2	0.00167816475880915	0	SEMA3C_NRP1_PLXNA2	SEMA3C - (NRP1+PLXNA2)	SEMA3	Secreted Signaling	PMID: 27533782
SPP1low TREM2high TAMs	iCAFs	SEMA3C	NRP1_PLXNA2	0.00054554638735851	0	SEMA3C_NRP1_PLXNA2	SEMA3C - (NRP1+PLXNA2)	SEMA3	Secreted Signaling	PMID: 27533782
SPP1low TREM2low TAMs	iCAFs	SEMA3C	NRP1_PLXNA2	0.00069159103475287	0	SEMA3C_NRP1_PLXNA2	SEMA3C - (NRP1+PLXNA2)	SEMA3	Secreted Signaling	PMID: 27533782
apCAFs	IGHG3+ Mals	SEMA3C	NRP1_PLXNA2	1.25502237995233e-05	0	SEMA3C_NRP1_PLXNA2	SEMA3C - (NRP1+PLXNA2)	SEMA3	Secreted Signaling	PMID: 27533782
iCAFs	IGHG3+ Mals	SEMA3C	NRP1_PLXNA2	1.02424654494067e-05	0	SEMA3C_NRP1_PLXNA2	SEMA3C - (NRP1+PLXNA2)	SEMA3	Secreted Signaling	PMID: 27533782
nFibs	IGHG3+ Mals	SEMA3C	NRP1_PLXNA2	1.85005802265833e-05	0.01	SEMA3C_NRP1_PLXNA2	SEMA3C - (NRP1+PLXNA2)	SEMA3	Secreted Signaling	PMID: 27533782
SBSN+ Mals	IGHG3+ Mals	SEMA3C	NRP1_PLXNA2	1.39553332409631e-05	0	SEMA3C_NRP1_PLXNA2	SEMA3C - (NRP1+PLXNA2)	SEMA3	Secreted Signaling	PMID: 27533782
SEMA3Chigh Mals	IGHG3+ Mals	SEMA3C	NRP1_PLXNA2	6.70417862702278e-05	0	SEMA3C_NRP1_PLXNA2	SEMA3C - (NRP1+PLXNA2)	SEMA3	Secreted Signaling	PMID: 27533782
SPP1high TREM2low TAMs	IGHG3+ Mals	SEMA3C	NRP1_PLXNA2	4.05521893801049e-05	0	SEMA3C_NRP1_PLXNA2	SEMA3C - (NRP1+PLXNA2)	SEMA3	Secreted Signaling	PMID: 27533782
SPP1low TREM2high TAMs	IGHG3+ Mals	SEMA3C	NRP1_PLXNA2	1.3168334483473e-05	0	SEMA3C_NRP1_PLXNA2	SEMA3C - (NRP1+PLXNA2)	SEMA3	Secreted Signaling	PMID: 27533782
SPP1low TREM2low TAMs	IGHG3+ Mals	SEMA3C	NRP1_PLXNA2	1.66959237843341e-05	0	SEMA3C_NRP1_PLXNA2	SEMA3C - (NRP1+PLXNA2)	SEMA3	Secreted Signaling	PMID: 27533782
apCAFs	mCAFs	SEMA3C	NRP1_PLXNA2	0.000541896146064126	0	SEMA3C_NRP1_PLXNA2	SEMA3C - (NRP1+PLXNA2)	SEMA3	Secreted Signaling	PMID: 27533782
DES+ SMCs	mCAFs	SEMA3C	NRP1_PLXNA2	0.000729574812350674	0	SEMA3C_NRP1_PLXNA2	SEMA3C - (NRP1+PLXNA2)	SEMA3	Secreted Signaling	PMID: 27533782
iCAFs	mCAFs	SEMA3C	NRP1_PLXNA2	0.000442294333274864	0	SEMA3C_NRP1_PLXNA2	SEMA3C - (NRP1+PLXNA2)	SEMA3	Secreted Signaling	PMID: 27533782
nFibs	mCAFs	SEMA3C	NRP1_PLXNA2	0.000798621423647676	0	SEMA3C_NRP1_PLXNA2	SEMA3C - (NRP1+PLXNA2)	SEMA3	Secreted Signaling	PMID: 27533782
SBSN+ Mals	mCAFs	SEMA3C	NRP1_PLXNA2	0.000602530541281714	0	SEMA3C_NRP1_PLXNA2	SEMA3C - (NRP1+PLXNA2)	SEMA3	Secreted Signaling	PMID: 27533782
SEMA3Chigh Mals	mCAFs	SEMA3C	NRP1_PLXNA2	0.00288810606465919	0	SEMA3C_NRP1_PLXNA2	SEMA3C - (NRP1+PLXNA2)	SEMA3	Secreted Signaling	PMID: 27533782
SPP1high TREM2low TAMs	mCAFs	SEMA3C	NRP1_PLXNA2	0.00174890516871836	0	SEMA3C_NRP1_PLXNA2	SEMA3C - (NRP1+PLXNA2)	SEMA3	Secreted Signaling	PMID: 27533782
SPP1low TREM2high TAMs	mCAFs	SEMA3C	NRP1_PLXNA2	0.000568570233116826	0	SEMA3C_NRP1_PLXNA2	SEMA3C - (NRP1+PLXNA2)	SEMA3	Secreted Signaling	PMID: 27533782
SPP1low TREM2low TAMs	mCAFs	SEMA3C	NRP1_PLXNA2	0.000720773998380927	0	SEMA3C_NRP1_PLXNA2	SEMA3C - (NRP1+PLXNA2)	SEMA3	Secreted Signaling	PMID: 27533782
apCAFs	Naive CD4+ T cells	SEMA3C	NRP1_PLXNA2	1.01011558219811e-05	0	SEMA3C_NRP1_PLXNA2	SEMA3C - (NRP1+PLXNA2)	SEMA3	Secreted Signaling	PMID: 27533782
iCAFs	Naive CD4+ T cells	SEMA3C	NRP1_PLXNA2	8.24373290591513e-06	0	SEMA3C_NRP1_PLXNA2	SEMA3C - (NRP1+PLXNA2)	SEMA3	Secreted Signaling	PMID: 27533782
nFibs	Naive CD4+ T cells	SEMA3C	NRP1_PLXNA2	1.4890368781342e-05	0.01	SEMA3C_NRP1_PLXNA2	SEMA3C - (NRP1+PLXNA2)	SEMA3	Secreted Signaling	PMID: 27533782
SBSN+ Mals	Naive CD4+ T cells	SEMA3C	NRP1_PLXNA2	1.12320733493523e-05	0	SEMA3C_NRP1_PLXNA2	SEMA3C - (NRP1+PLXNA2)	SEMA3	Secreted Signaling	PMID: 27533782
SEMA3Chigh Mals	Naive CD4+ T cells	SEMA3C	NRP1_PLXNA2	5.39597334457977e-05	0	SEMA3C_NRP1_PLXNA2	SEMA3C - (NRP1+PLXNA2)	SEMA3	Secreted Signaling	PMID: 27533782
SPP1high TREM2low TAMs	Naive CD4+ T cells	SEMA3C	NRP1_PLXNA2	3.26389575803755e-05	0	SEMA3C_NRP1_PLXNA2	SEMA3C - (NRP1+PLXNA2)	SEMA3	Secreted Signaling	PMID: 27533782
SPP1low TREM2high TAMs	Naive CD4+ T cells	SEMA3C	NRP1_PLXNA2	1.0598648813176e-05	0	SEMA3C_NRP1_PLXNA2	SEMA3C - (NRP1+PLXNA2)	SEMA3	Secreted Signaling	PMID: 27533782
SPP1low TREM2low TAMs	Naive CD4+ T cells	SEMA3C	NRP1_PLXNA2	1.34378690666568e-05	0	SEMA3C_NRP1_PLXNA2	SEMA3C - (NRP1+PLXNA2)	SEMA3	Secreted Signaling	PMID: 27533782
apCAFs	nFibs	SEMA3C	NRP1_PLXNA2	9.62025571193818e-05	0	SEMA3C_NRP1_PLXNA2	SEMA3C - (NRP1+PLXNA2)	SEMA3	Secreted Signaling	PMID: 27533782
DES+ SMCs	nFibs	SEMA3C	NRP1_PLXNA2	0.000129541065548316	0.03	SEMA3C_NRP1_PLXNA2	SEMA3C - (NRP1+PLXNA2)	SEMA3	Secreted Signaling	PMID: 27533782
iCAFs	nFibs	SEMA3C	NRP1_PLXNA2	7.85138608220613e-05	0	SEMA3C_NRP1_PLXNA2	SEMA3C - (NRP1+PLXNA2)	SEMA3	Secreted Signaling	PMID: 27533782
nFibs	nFibs	SEMA3C	NRP1_PLXNA2	0.000141808828798624	0	SEMA3C_NRP1_PLXNA2	SEMA3C - (NRP1+PLXNA2)	SEMA3	Secreted Signaling	PMID: 27533782
SBSN+ Mals	nFibs	SEMA3C	NRP1_PLXNA2	0.000106972289173918	0	SEMA3C_NRP1_PLXNA2	SEMA3C - (NRP1+PLXNA2)	SEMA3	Secreted Signaling	PMID: 27533782
SEMA3Chigh Mals	nFibs	SEMA3C	NRP1_PLXNA2	0.000513715902731085	0	SEMA3C_NRP1_PLXNA2	SEMA3C - (NRP1+PLXNA2)	SEMA3	Secreted Signaling	PMID: 27533782
SPP1high TREM2low TAMs	nFibs	SEMA3C	NRP1_PLXNA2	0.00031079097570649	0	SEMA3C_NRP1_PLXNA2	SEMA3C - (NRP1+PLXNA2)	SEMA3	Secreted Signaling	PMID: 27533782
SPP1low TREM2high TAMs	nFibs	SEMA3C	NRP1_PLXNA2	0.000100940210408125	0	SEMA3C_NRP1_PLXNA2	SEMA3C - (NRP1+PLXNA2)	SEMA3	Secreted Signaling	PMID: 27533782
SPP1low TREM2low TAMs	nFibs	SEMA3C	NRP1_PLXNA2	0.000127977493019332	0	SEMA3C_NRP1_PLXNA2	SEMA3C - (NRP1+PLXNA2)	SEMA3	Secreted Signaling	PMID: 27533782
apCAFs	NK cells	SEMA3C	NRP1_PLXNA2	1.82872318735171e-05	0	SEMA3C_NRP1_PLXNA2	SEMA3C - (NRP1+PLXNA2)	SEMA3	Secreted Signaling	PMID: 27533782
iCAFs	NK cells	SEMA3C	NRP1_PLXNA2	1.49245576190424e-05	0	SEMA3C_NRP1_PLXNA2	SEMA3C - (NRP1+PLXNA2)	SEMA3	Secreted Signaling	PMID: 27533782
nFibs	NK cells	SEMA3C	NRP1_PLXNA2	2.69575655011407e-05	0.01	SEMA3C_NRP1_PLXNA2	SEMA3C - (NRP1+PLXNA2)	SEMA3	Secreted Signaling	PMID: 27533782
SBSN+ Mals	NK cells	SEMA3C	NRP1_PLXNA2	2.0334637453819e-05	0	SEMA3C_NRP1_PLXNA2	SEMA3C - (NRP1+PLXNA2)	SEMA3	Secreted Signaling	PMID: 27533782
SEMA3Chigh Mals	NK cells	SEMA3C	NRP1_PLXNA2	9.76857601553378e-05	0	SEMA3C_NRP1_PLXNA2	SEMA3C - (NRP1+PLXNA2)	SEMA3	Secreted Signaling	PMID: 27533782
SPP1high TREM2low TAMs	NK cells	SEMA3C	NRP1_PLXNA2	5.90888106403272e-05	0	SEMA3C_NRP1_PLXNA2	SEMA3C - (NRP1+PLXNA2)	SEMA3	Secreted Signaling	PMID: 27533782
SPP1low TREM2high TAMs	NK cells	SEMA3C	NRP1_PLXNA2	1.91878903429038e-05	0	SEMA3C_NRP1_PLXNA2	SEMA3C - (NRP1+PLXNA2)	SEMA3	Secreted Signaling	PMID: 27533782
SPP1low TREM2low TAMs	NK cells	SEMA3C	NRP1_PLXNA2	2.43279845715838e-05	0	SEMA3C_NRP1_PLXNA2	SEMA3C - (NRP1+PLXNA2)	SEMA3	Secreted Signaling	PMID: 27533782
apCAFs	POSTN+ Pericytes	SEMA3C	NRP1_PLXNA2	8.22476553133009e-05	0	SEMA3C_NRP1_PLXNA2	SEMA3C - (NRP1+PLXNA2)	SEMA3	Secreted Signaling	PMID: 27533782
DES+ SMCs	POSTN+ Pericytes	SEMA3C	NRP1_PLXNA2	0.000110750698913756	0.03	SEMA3C_NRP1_PLXNA2	SEMA3C - (NRP1+PLXNA2)	SEMA3	Secreted Signaling	PMID: 27533782
iCAFs	POSTN+ Pericytes	SEMA3C	NRP1_PLXNA2	6.71246647142619e-05	0	SEMA3C_NRP1_PLXNA2	SEMA3C - (NRP1+PLXNA2)	SEMA3	Secreted Signaling	PMID: 27533782
nFibs	POSTN+ Pericytes	SEMA3C	NRP1_PLXNA2	0.000121239197672793	0.01	SEMA3C_NRP1_PLXNA2	SEMA3C - (NRP1+PLXNA2)	SEMA3	Secreted Signaling	PMID: 27533782
SBSN+ Mals	POSTN+ Pericytes	SEMA3C	NRP1_PLXNA2	9.14552999180995e-05	0	SEMA3C_NRP1_PLXNA2	SEMA3C - (NRP1+PLXNA2)	SEMA3	Secreted Signaling	PMID: 27533782
SEMA3Chigh Mals	POSTN+ Pericytes	SEMA3C	NRP1_PLXNA2	0.000439224164984295	0	SEMA3C_NRP1_PLXNA2	SEMA3C - (NRP1+PLXNA2)	SEMA3	Secreted Signaling	PMID: 27533782
SPP1high TREM2low TAMs	POSTN+ Pericytes	SEMA3C	NRP1_PLXNA2	0.000265716687695453	0	SEMA3C_NRP1_PLXNA2	SEMA3C - (NRP1+PLXNA2)	SEMA3	Secreted Signaling	PMID: 27533782
SPP1low TREM2high TAMs	POSTN+ Pericytes	SEMA3C	NRP1_PLXNA2	8.62981358033619e-05	0	SEMA3C_NRP1_PLXNA2	SEMA3C - (NRP1+PLXNA2)	SEMA3	Secreted Signaling	PMID: 27533782
SPP1low TREM2low TAMs	POSTN+ Pericytes	SEMA3C	NRP1_PLXNA2	0.000109413903013071	0	SEMA3C_NRP1_PLXNA2	SEMA3C - (NRP1+PLXNA2)	SEMA3	Secreted Signaling	PMID: 27533782
apCAFs	RERGL+ SMCs	SEMA3C	NRP1_PLXNA2	2.67574814679978e-05	0	SEMA3C_NRP1_PLXNA2	SEMA3C - (NRP1+PLXNA2)	SEMA3	Secreted Signaling	PMID: 27533782
iCAFs	RERGL+ SMCs	SEMA3C	NRP1_PLXNA2	2.18373233668569e-05	0	SEMA3C_NRP1_PLXNA2	SEMA3C - (NRP1+PLXNA2)	SEMA3	Secreted Signaling	PMID: 27533782
nFibs	RERGL+ SMCs	SEMA3C	NRP1_PLXNA2	3.94435673766171e-05	0.01	SEMA3C_NRP1_PLXNA2	SEMA3C - (NRP1+PLXNA2)	SEMA3	Secreted Signaling	PMID: 27533782
SBSN+ Mals	RERGL+ SMCs	SEMA3C	NRP1_PLXNA2	2.97531727383481e-05	0	SEMA3C_NRP1_PLXNA2	SEMA3C - (NRP1+PLXNA2)	SEMA3	Secreted Signaling	PMID: 27533782
SEMA3Chigh Mals	RERGL+ SMCs	SEMA3C	NRP1_PLXNA2	0.00014292643149685	0	SEMA3C_NRP1_PLXNA2	SEMA3C - (NRP1+PLXNA2)	SEMA3	Secreted Signaling	PMID: 27533782
SPP1high TREM2low TAMs	RERGL+ SMCs	SEMA3C	NRP1_PLXNA2	8.64558336092443e-05	0	SEMA3C_NRP1_PLXNA2	SEMA3C - (NRP1+PLXNA2)	SEMA3	Secreted Signaling	PMID: 27533782
SPP1low TREM2high TAMs	RERGL+ SMCs	SEMA3C	NRP1_PLXNA2	2.80752937145706e-05	0	SEMA3C_NRP1_PLXNA2	SEMA3C - (NRP1+PLXNA2)	SEMA3	Secreted Signaling	PMID: 27533782
SPP1low TREM2low TAMs	RERGL+ SMCs	SEMA3C	NRP1_PLXNA2	3.55960803397428e-05	0	SEMA3C_NRP1_PLXNA2	SEMA3C - (NRP1+PLXNA2)	SEMA3	Secreted Signaling	PMID: 27533782
apCAFs	SBSN+ Mals	SEMA3C	NRP1_PLXNA2	3.4961646862774e-05	0	SEMA3C_NRP1_PLXNA2	SEMA3C - (NRP1+PLXNA2)	SEMA3	Secreted Signaling	PMID: 27533782
iCAFs	SBSN+ Mals	SEMA3C	NRP1_PLXNA2	2.85329522017746e-05	0	SEMA3C_NRP1_PLXNA2	SEMA3C - (NRP1+PLXNA2)	SEMA3	Secreted Signaling	PMID: 27533782
nFibs	SBSN+ Mals	SEMA3C	NRP1_PLXNA2	5.15372387047663e-05	0.01	SEMA3C_NRP1_PLXNA2	SEMA3C - (NRP1+PLXNA2)	SEMA3	Secreted Signaling	PMID: 27533782
SBSN+ Mals	SBSN+ Mals	SEMA3C	NRP1_PLXNA2	3.88758173704473e-05	0	SEMA3C_NRP1_PLXNA2	SEMA3C - (NRP1+PLXNA2)	SEMA3	Secreted Signaling	PMID: 27533782
SEMA3Chigh Mals	SBSN+ Mals	SEMA3C	NRP1_PLXNA2	0.000186742741382184	0	SEMA3C_NRP1_PLXNA2	SEMA3C - (NRP1+PLXNA2)	SEMA3	Secreted Signaling	PMID: 27533782
SPP1high TREM2low TAMs	SBSN+ Mals	SEMA3C	NRP1_PLXNA2	0.000112962163496092	0	SEMA3C_NRP1_PLXNA2	SEMA3C - (NRP1+PLXNA2)	SEMA3	Secreted Signaling	PMID: 27533782
SPP1low TREM2high TAMs	SBSN+ Mals	SEMA3C	NRP1_PLXNA2	3.66835013592486e-05	0	SEMA3C_NRP1_PLXNA2	SEMA3C - (NRP1+PLXNA2)	SEMA3	Secreted Signaling	PMID: 27533782
SPP1low TREM2low TAMs	SBSN+ Mals	SEMA3C	NRP1_PLXNA2	4.65101403258071e-05	0	SEMA3C_NRP1_PLXNA2	SEMA3C - (NRP1+PLXNA2)	SEMA3	Secreted Signaling	PMID: 27533782
apCAFs	SEMA3Chigh Mals	SEMA3C	NRP1_PLXNA2	0.000411069616354408	0	SEMA3C_NRP1_PLXNA2	SEMA3C - (NRP1+PLXNA2)	SEMA3	Secreted Signaling	PMID: 27533782
DES+ SMCs	SEMA3Chigh Mals	SEMA3C	NRP1_PLXNA2	0.000553463310523286	0	SEMA3C_NRP1_PLXNA2	SEMA3C - (NRP1+PLXNA2)	SEMA3	Secreted Signaling	PMID: 27533782
iCAFs	SEMA3Chigh Mals	SEMA3C	NRP1_PLXNA2	0.000335505961824547	0	SEMA3C_NRP1_PLXNA2	SEMA3C - (NRP1+PLXNA2)	SEMA3	Secreted Signaling	PMID: 27533782
nFibs	SEMA3Chigh Mals	SEMA3C	NRP1_PLXNA2	0.000605852918707338	0	SEMA3C_NRP1_PLXNA2	SEMA3C - (NRP1+PLXNA2)	SEMA3	Secreted Signaling	PMID: 27533782
SBSN+ Mals	SEMA3Chigh Mals	SEMA3C	NRP1_PLXNA2	0.000457072130842772	0	SEMA3C_NRP1_PLXNA2	SEMA3C - (NRP1+PLXNA2)	SEMA3	Secreted Signaling	PMID: 27533782
SEMA3Chigh Mals	SEMA3Chigh Mals	SEMA3C	NRP1_PLXNA2	0.00219209138174178	0	SEMA3C_NRP1_PLXNA2	SEMA3C - (NRP1+PLXNA2)	SEMA3	Secreted Signaling	PMID: 27533782
SPP1high TREM2low TAMs	SEMA3Chigh Mals	SEMA3C	NRP1_PLXNA2	0.00132706506743381	0	SEMA3C_NRP1_PLXNA2	SEMA3C - (NRP1+PLXNA2)	SEMA3	Secreted Signaling	PMID: 27533782
SPP1low TREM2high TAMs	SEMA3Chigh Mals	SEMA3C	NRP1_PLXNA2	0.000431306727743322	0	SEMA3C_NRP1_PLXNA2	SEMA3C - (NRP1+PLXNA2)	SEMA3	Secreted Signaling	PMID: 27533782
SPP1low TREM2low TAMs	SEMA3Chigh Mals	SEMA3C	NRP1_PLXNA2	0.000546785755805185	0	SEMA3C_NRP1_PLXNA2	SEMA3C - (NRP1+PLXNA2)	SEMA3	Secreted Signaling	PMID: 27533782
apCAFs	SPP1high TREM2low TAMs	SEMA3C	NRP1_PLXNA2	0.000264792970458994	0	SEMA3C_NRP1_PLXNA2	SEMA3C - (NRP1+PLXNA2)	SEMA3	Secreted Signaling	PMID: 27533782
DES+ SMCs	SPP1high TREM2low TAMs	SEMA3C	NRP1_PLXNA2	0.000356534799640401	0	SEMA3C_NRP1_PLXNA2	SEMA3C - (NRP1+PLXNA2)	SEMA3	Secreted Signaling	PMID: 27533782
iCAFs	SPP1high TREM2low TAMs	SEMA3C	NRP1_PLXNA2	0.000216112373643422	0	SEMA3C_NRP1_PLXNA2	SEMA3C - (NRP1+PLXNA2)	SEMA3	Secreted Signaling	PMID: 27533782
nFibs	SPP1high TREM2low TAMs	SEMA3C	NRP1_PLXNA2	0.000390290871570739	0	SEMA3C_NRP1_PLXNA2	SEMA3C - (NRP1+PLXNA2)	SEMA3	Secreted Signaling	PMID: 27533782
SBSN+ Mals	SPP1high TREM2low TAMs	SEMA3C	NRP1_PLXNA2	0.000294430589103107	0	SEMA3C_NRP1_PLXNA2	SEMA3C - (NRP1+PLXNA2)	SEMA3	Secreted Signaling	PMID: 27533782
SEMA3Chigh Mals	SPP1high TREM2low TAMs	SEMA3C	NRP1_PLXNA2	0.00141294471736094	0	SEMA3C_NRP1_PLXNA2	SEMA3C - (NRP1+PLXNA2)	SEMA3	Secreted Signaling	PMID: 27533782
SPP1high TREM2low TAMs	SPP1high TREM2low TAMs	SEMA3C	NRP1_PLXNA2	0.000855115800881203	0	SEMA3C_NRP1_PLXNA2	SEMA3C - (NRP1+PLXNA2)	SEMA3	Secreted Signaling	PMID: 27533782
SPP1low TREM2high TAMs	SPP1high TREM2low TAMs	SEMA3C	NRP1_PLXNA2	0.000277830829261139	0	SEMA3C_NRP1_PLXNA2	SEMA3C - (NRP1+PLXNA2)	SEMA3	Secreted Signaling	PMID: 27533782
SPP1low TREM2low TAMs	SPP1high TREM2low TAMs	SEMA3C	NRP1_PLXNA2	0.00035223235712868	0	SEMA3C_NRP1_PLXNA2	SEMA3C - (NRP1+PLXNA2)	SEMA3	Secreted Signaling	PMID: 27533782
apCAFs	SPP1low TREM2high TAMs	SEMA3C	NRP1_PLXNA2	0.000206071110444624	0	SEMA3C_NRP1_PLXNA2	SEMA3C - (NRP1+PLXNA2)	SEMA3	Secreted Signaling	PMID: 27533782
DES+ SMCs	SPP1low TREM2high TAMs	SEMA3C	NRP1_PLXNA2	0.000277473443353336	0	SEMA3C_NRP1_PLXNA2	SEMA3C - (NRP1+PLXNA2)	SEMA3	Secreted Signaling	PMID: 27533782
iCAFs	SPP1low TREM2high TAMs	SEMA3C	NRP1_PLXNA2	0.000168184358665662	0	SEMA3C_NRP1_PLXNA2	SEMA3C - (NRP1+PLXNA2)	SEMA3	Secreted Signaling	PMID: 27533782
nFibs	SPP1low TREM2high TAMs	SEMA3C	NRP1_PLXNA2	0.000303746403103179	0	SEMA3C_NRP1_PLXNA2	SEMA3C - (NRP1+PLXNA2)	SEMA3	Secreted Signaling	PMID: 27533782
SBSN+ Mals	SPP1low TREM2high TAMs	SEMA3C	NRP1_PLXNA2	0.000229137643765506	0	SEMA3C_NRP1_PLXNA2	SEMA3C - (NRP1+PLXNA2)	SEMA3	Secreted Signaling	PMID: 27533782
SEMA3Chigh Mals	SPP1low TREM2high TAMs	SEMA3C	NRP1_PLXNA2	0.00109988290819051	0	SEMA3C_NRP1_PLXNA2	SEMA3C - (NRP1+PLXNA2)	SEMA3	Secreted Signaling	PMID: 27533782
SPP1high TREM2low TAMs	SPP1low TREM2high TAMs	SEMA3C	NRP1_PLXNA2	0.000665568048393987	0	SEMA3C_NRP1_PLXNA2	SEMA3C - (NRP1+PLXNA2)	SEMA3	Secreted Signaling	PMID: 27533782
SPP1low TREM2high TAMs	SPP1low TREM2high TAMs	SEMA3C	NRP1_PLXNA2	0.000216218251505967	0	SEMA3C_NRP1_PLXNA2	SEMA3C - (NRP1+PLXNA2)	SEMA3	Secreted Signaling	PMID: 27533782
SPP1low TREM2low TAMs	SPP1low TREM2high TAMs	SEMA3C	NRP1_PLXNA2	0.000274124803000494	0	SEMA3C_NRP1_PLXNA2	SEMA3C - (NRP1+PLXNA2)	SEMA3	Secreted Signaling	PMID: 27533782
apCAFs	SPP1low TREM2low TAMs	SEMA3C	NRP1_PLXNA2	0.000304830661713973	0	SEMA3C_NRP1_PLXNA2	SEMA3C - (NRP1+PLXNA2)	SEMA3	Secreted Signaling	PMID: 27533782
DES+ SMCs	SPP1low TREM2low TAMs	SEMA3C	NRP1_PLXNA2	0.000410438504905694	0	SEMA3C_NRP1_PLXNA2	SEMA3C - (NRP1+PLXNA2)	SEMA3	Secreted Signaling	PMID: 27533782
iCAFs	SPP1low TREM2low TAMs	SEMA3C	NRP1_PLXNA2	0.00024879120765635	0	SEMA3C_NRP1_PLXNA2	SEMA3C - (NRP1+PLXNA2)	SEMA3	Secreted Signaling	PMID: 27533782
nFibs	SPP1low TREM2low TAMs	SEMA3C	NRP1_PLXNA2	0.000449295788650583	0	SEMA3C_NRP1_PLXNA2	SEMA3C - (NRP1+PLXNA2)	SEMA3	Secreted Signaling	PMID: 27533782
SBSN+ Mals	SPP1low TREM2low TAMs	SEMA3C	NRP1_PLXNA2	0.00033894808022978	0	SEMA3C_NRP1_PLXNA2	SEMA3C - (NRP1+PLXNA2)	SEMA3	Secreted Signaling	PMID: 27533782
SEMA3Chigh Mals	SPP1low TREM2low TAMs	SEMA3C	NRP1_PLXNA2	0.00162630485409622	0	SEMA3C_NRP1_PLXNA2	SEMA3C - (NRP1+PLXNA2)	SEMA3	Secreted Signaling	PMID: 27533782
SPP1high TREM2low TAMs	SPP1low TREM2low TAMs	SEMA3C	NRP1_PLXNA2	0.000984324637234406	0	SEMA3C_NRP1_PLXNA2	SEMA3C - (NRP1+PLXNA2)	SEMA3	Secreted Signaling	PMID: 27533782
SPP1low TREM2high TAMs	SPP1low TREM2low TAMs	SEMA3C	NRP1_PLXNA2	0.000319839263025943	0	SEMA3C_NRP1_PLXNA2	SEMA3C - (NRP1+PLXNA2)	SEMA3	Secreted Signaling	PMID: 27533782
SPP1low TREM2low TAMs	SPP1low TREM2low TAMs	SEMA3C	NRP1_PLXNA2	0.000405485849510226	0	SEMA3C_NRP1_PLXNA2	SEMA3C - (NRP1+PLXNA2)	SEMA3	Secreted Signaling	PMID: 27533782
apCAFs	stalk-like capillary ECs	SEMA3C	NRP1_PLXNA2	0.00194479449813377	0	SEMA3C_NRP1_PLXNA2	SEMA3C - (NRP1+PLXNA2)	SEMA3	Secreted Signaling	PMID: 27533782
DES+ SMCs	stalk-like capillary ECs	SEMA3C	NRP1_PLXNA2	0.00261707645822244	0	SEMA3C_NRP1_PLXNA2	SEMA3C - (NRP1+PLXNA2)	SEMA3	Secreted Signaling	PMID: 27533782
iCAFs	stalk-like capillary ECs	SEMA3C	NRP1_PLXNA2	0.0015877462317519	0	SEMA3C_NRP1_PLXNA2	SEMA3C - (NRP1+PLXNA2)	SEMA3	Secreted Signaling	PMID: 27533782
nFibs	stalk-like capillary ECs	SEMA3C	NRP1_PLXNA2	0.00286424330273209	0	SEMA3C_NRP1_PLXNA2	SEMA3C - (NRP1+PLXNA2)	SEMA3	Secreted Signaling	PMID: 27533782
SBSN+ Mals	stalk-like capillary ECs	SEMA3C	NRP1_PLXNA2	0.00216206385091942	0	SEMA3C_NRP1_PLXNA2	SEMA3C - (NRP1+PLXNA2)	SEMA3	Secreted Signaling	PMID: 27533782
SEMA3Chigh Mals	stalk-like capillary ECs	SEMA3C	NRP1_PLXNA2	0.0103024243135109	0	SEMA3C_NRP1_PLXNA2	SEMA3C - (NRP1+PLXNA2)	SEMA3	Secreted Signaling	PMID: 27533782
SPP1high TREM2low TAMs	stalk-like capillary ECs	SEMA3C	NRP1_PLXNA2	0.00625702975162712	0	SEMA3C_NRP1_PLXNA2	SEMA3C - (NRP1+PLXNA2)	SEMA3	Secreted Signaling	PMID: 27533782
SPP1low TREM2high TAMs	stalk-like capillary ECs	SEMA3C	NRP1_PLXNA2	0.00204038333645528	0	SEMA3C_NRP1_PLXNA2	SEMA3C - (NRP1+PLXNA2)	SEMA3	Secreted Signaling	PMID: 27533782
SPP1low TREM2low TAMs	stalk-like capillary ECs	SEMA3C	NRP1_PLXNA2	0.00258556574671067	0	SEMA3C_NRP1_PLXNA2	SEMA3C - (NRP1+PLXNA2)	SEMA3	Secreted Signaling	PMID: 27533782
apCAFs	tip-like capillary ECs	SEMA3C	NRP1_PLXNA2	0.00514221502862766	0	SEMA3C_NRP1_PLXNA2	SEMA3C - (NRP1+PLXNA2)	SEMA3	Secreted Signaling	PMID: 27533782
DES+ SMCs	tip-like capillary ECs	SEMA3C	NRP1_PLXNA2	0.0069121353691563	0	SEMA3C_NRP1_PLXNA2	SEMA3C - (NRP1+PLXNA2)	SEMA3	Secreted Signaling	PMID: 27533782
iCAFs	tip-like capillary ECs	SEMA3C	NRP1_PLXNA2	0.00420061731572772	0	SEMA3C_NRP1_PLXNA2	SEMA3C - (NRP1+PLXNA2)	SEMA3	Secreted Signaling	PMID: 27533782
nFibs	tip-like capillary ECs	SEMA3C	NRP1_PLXNA2	0.00756186876450494	0	SEMA3C_NRP1_PLXNA2	SEMA3C - (NRP1+PLXNA2)	SEMA3	Secreted Signaling	PMID: 27533782
SBSN+ Mals	tip-like capillary ECs	SEMA3C	NRP1_PLXNA2	0.00571464981320544	0	SEMA3C_NRP1_PLXNA2	SEMA3C - (NRP1+PLXNA2)	SEMA3	Secreted Signaling	PMID: 27533782
SEMA3Chigh Mals	tip-like capillary ECs	SEMA3C	NRP1_PLXNA2	0.0268706140448448	0	SEMA3C_NRP1_PLXNA2	SEMA3C - (NRP1+PLXNA2)	SEMA3	Secreted Signaling	PMID: 27533782
SPP1high TREM2low TAMs	tip-like capillary ECs	SEMA3C	NRP1_PLXNA2	0.0164274676251424	0	SEMA3C_NRP1_PLXNA2	SEMA3C - (NRP1+PLXNA2)	SEMA3	Secreted Signaling	PMID: 27533782
SPP1low TREM2high TAMs	tip-like capillary ECs	SEMA3C	NRP1_PLXNA2	0.00539411131128572	0	SEMA3C_NRP1_PLXNA2	SEMA3C - (NRP1+PLXNA2)	SEMA3	Secreted Signaling	PMID: 27533782
SPP1low TREM2low TAMs	tip-like capillary ECs	SEMA3C	NRP1_PLXNA2	0.00682926442264664	0	SEMA3C_NRP1_PLXNA2	SEMA3C - (NRP1+PLXNA2)	SEMA3	Secreted Signaling	PMID: 27533782
apCAFs	Tregs	SEMA3C	NRP1_PLXNA2	6.55194297383191e-06	0	SEMA3C_NRP1_PLXNA2	SEMA3C - (NRP1+PLXNA2)	SEMA3	Secreted Signaling	PMID: 27533782
iCAFs	Tregs	SEMA3C	NRP1_PLXNA2	5.34715369132774e-06	0	SEMA3C_NRP1_PLXNA2	SEMA3C - (NRP1+PLXNA2)	SEMA3	Secreted Signaling	PMID: 27533782
nFibs	Tregs	SEMA3C	NRP1_PLXNA2	9.65840078191015e-06	0.01	SEMA3C_NRP1_PLXNA2	SEMA3C - (NRP1+PLXNA2)	SEMA3	Secreted Signaling	PMID: 27533782
SBSN+ Mals	Tregs	SEMA3C	NRP1_PLXNA2	7.28549629400023e-06	0	SEMA3C_NRP1_PLXNA2	SEMA3C - (NRP1+PLXNA2)	SEMA3	Secreted Signaling	PMID: 27533782
SEMA3Chigh Mals	Tregs	SEMA3C	NRP1_PLXNA2	3.50006030022365e-05	0	SEMA3C_NRP1_PLXNA2	SEMA3C - (NRP1+PLXNA2)	SEMA3	Secreted Signaling	PMID: 27533782
SPP1high TREM2low TAMs	Tregs	SEMA3C	NRP1_PLXNA2	2.11708725285275e-05	0	SEMA3C_NRP1_PLXNA2	SEMA3C - (NRP1+PLXNA2)	SEMA3	Secreted Signaling	PMID: 27533782
SPP1low TREM2high TAMs	Tregs	SEMA3C	NRP1_PLXNA2	6.87463454540639e-06	0	SEMA3C_NRP1_PLXNA2	SEMA3C - (NRP1+PLXNA2)	SEMA3	Secreted Signaling	PMID: 27533782
SPP1low TREM2low TAMs	Tregs	SEMA3C	NRP1_PLXNA2	8.71625550494455e-06	0	SEMA3C_NRP1_PLXNA2	SEMA3C - (NRP1+PLXNA2)	SEMA3	Secreted Signaling	PMID: 27533782
apCAFs	venous ECs	SEMA3C	NRP1_PLXNA2	0.00490766527064098	0	SEMA3C_NRP1_PLXNA2	SEMA3C - (NRP1+PLXNA2)	SEMA3	Secreted Signaling	PMID: 27533782
DES+ SMCs	venous ECs	SEMA3C	NRP1_PLXNA2	0.00659739032074924	0	SEMA3C_NRP1_PLXNA2	SEMA3C - (NRP1+PLXNA2)	SEMA3	Secreted Signaling	PMID: 27533782
iCAFs	venous ECs	SEMA3C	NRP1_PLXNA2	0.00400884320580708	0	SEMA3C_NRP1_PLXNA2	SEMA3C - (NRP1+PLXNA2)	SEMA3	Secreted Signaling	PMID: 27533782
nFibs	venous ECs	SEMA3C	NRP1_PLXNA2	0.00721775304387946	0	SEMA3C_NRP1_PLXNA2	SEMA3C - (NRP1+PLXNA2)	SEMA3	Secreted Signaling	PMID: 27533782
SBSN+ Mals	venous ECs	SEMA3C	NRP1_PLXNA2	0.00545413296550248	0	SEMA3C_NRP1_PLXNA2	SEMA3C - (NRP1+PLXNA2)	SEMA3	Secreted Signaling	PMID: 27533782
SEMA3Chigh Mals	venous ECs	SEMA3C	NRP1_PLXNA2	0.0256705489716422	0	SEMA3C_NRP1_PLXNA2	SEMA3C - (NRP1+PLXNA2)	SEMA3	Secreted Signaling	PMID: 27533782
SPP1high TREM2low TAMs	venous ECs	SEMA3C	NRP1_PLXNA2	0.0156862844852176	0	SEMA3C_NRP1_PLXNA2	SEMA3C - (NRP1+PLXNA2)	SEMA3	Secreted Signaling	PMID: 27533782
SPP1low TREM2high TAMs	venous ECs	SEMA3C	NRP1_PLXNA2	0.00514813136676219	0	SEMA3C_NRP1_PLXNA2	SEMA3C - (NRP1+PLXNA2)	SEMA3	Secreted Signaling	PMID: 27533782
SPP1low TREM2low TAMs	venous ECs	SEMA3C	NRP1_PLXNA2	0.00651826814620386	0	SEMA3C_NRP1_PLXNA2	SEMA3C - (NRP1+PLXNA2)	SEMA3	Secreted Signaling	PMID: 27533782
apCAFs	apCAFs	SEMA3C	NRP2_PLXNA2	0.000583885521178071	0	SEMA3C_NRP2_PLXNA2	SEMA3C - (NRP2+PLXNA2)	SEMA3	Secreted Signaling	PMID: 27533782
DES+ SMCs	apCAFs	SEMA3C	NRP2_PLXNA2	0.000786095222215118	0	SEMA3C_NRP2_PLXNA2	SEMA3C - (NRP2+PLXNA2)	SEMA3	Secreted Signaling	PMID: 27533782
iCAFs	apCAFs	SEMA3C	NRP2_PLXNA2	0.000476569640461072	0	SEMA3C_NRP2_PLXNA2	SEMA3C - (NRP2+PLXNA2)	SEMA3	Secreted Signaling	PMID: 27533782
nFibs	apCAFs	SEMA3C	NRP2_PLXNA2	0.000860486291911629	0	SEMA3C_NRP2_PLXNA2	SEMA3C - (NRP2+PLXNA2)	SEMA3	Secreted Signaling	PMID: 27533782
SBSN+ Mals	apCAFs	SEMA3C	NRP2_PLXNA2	0.000649215182427352	0	SEMA3C_NRP2_PLXNA2	SEMA3C - (NRP2+PLXNA2)	SEMA3	Secreted Signaling	PMID: 27533782
SEMA3Chigh Mals	apCAFs	SEMA3C	NRP2_PLXNA2	0.00311132796495955	0	SEMA3C_NRP2_PLXNA2	SEMA3C - (NRP2+PLXNA2)	SEMA3	Secreted Signaling	PMID: 27533782
SPP1high TREM2low TAMs	apCAFs	SEMA3C	NRP2_PLXNA2	0.00188424454597843	0	SEMA3C_NRP2_PLXNA2	SEMA3C - (NRP2+PLXNA2)	SEMA3	Secreted Signaling	PMID: 27533782
SPP1low TREM2high TAMs	apCAFs	SEMA3C	NRP2_PLXNA2	0.000612625210146637	0	SEMA3C_NRP2_PLXNA2	SEMA3C - (NRP2+PLXNA2)	SEMA3	Secreted Signaling	PMID: 27533782
SPP1low TREM2low TAMs	apCAFs	SEMA3C	NRP2_PLXNA2	0.000776613136064663	0	SEMA3C_NRP2_PLXNA2	SEMA3C - (NRP2+PLXNA2)	SEMA3	Secreted Signaling	PMID: 27533782
apCAFs	arterial ECs	SEMA3C	NRP2_PLXNA2	0.00152133479132365	0	SEMA3C_NRP2_PLXNA2	SEMA3C - (NRP2+PLXNA2)	SEMA3	Secreted Signaling	PMID: 27533782
DES+ SMCs	arterial ECs	SEMA3C	NRP2_PLXNA2	0.0020475343323025	0	SEMA3C_NRP2_PLXNA2	SEMA3C - (NRP2+PLXNA2)	SEMA3	Secreted Signaling	PMID: 27533782
iCAFs	arterial ECs	SEMA3C	NRP2_PLXNA2	0.00124193350184597	0	SEMA3C_NRP2_PLXNA2	SEMA3C - (NRP2+PLXNA2)	SEMA3	Secreted Signaling	PMID: 27533782
nFibs	arterial ECs	SEMA3C	NRP2_PLXNA2	0.00224103227179706	0	SEMA3C_NRP2_PLXNA2	SEMA3C - (NRP2+PLXNA2)	SEMA3	Secreted Signaling	PMID: 27533782
SBSN+ Mals	arterial ECs	SEMA3C	NRP2_PLXNA2	0.00169137607011777	0	SEMA3C_NRP2_PLXNA2	SEMA3C - (NRP2+PLXNA2)	SEMA3	Secreted Signaling	PMID: 27533782
SEMA3Chigh Mals	arterial ECs	SEMA3C	NRP2_PLXNA2	0.00807389506562357	0	SEMA3C_NRP2_PLXNA2	SEMA3C - (NRP2+PLXNA2)	SEMA3	Secreted Signaling	PMID: 27533782
SPP1high TREM2low TAMs	arterial ECs	SEMA3C	NRP2_PLXNA2	0.00489923268275986	0	SEMA3C_NRP2_PLXNA2	SEMA3C - (NRP2+PLXNA2)	SEMA3	Secreted Signaling	PMID: 27533782
SPP1low TREM2high TAMs	arterial ECs	SEMA3C	NRP2_PLXNA2	0.00159614339457835	0	SEMA3C_NRP2_PLXNA2	SEMA3C - (NRP2+PLXNA2)	SEMA3	Secreted Signaling	PMID: 27533782
SPP1low TREM2low TAMs	arterial ECs	SEMA3C	NRP2_PLXNA2	0.002022867241489	0	SEMA3C_NRP2_PLXNA2	SEMA3C - (NRP2+PLXNA2)	SEMA3	Secreted Signaling	PMID: 27533782
apCAFs	CCL2+ Pericytes	SEMA3C	NRP2_PLXNA2	3.14540646326612e-05	0	SEMA3C_NRP2_PLXNA2	SEMA3C - (NRP2+PLXNA2)	SEMA3	Secreted Signaling	PMID: 27533782
iCAFs	CCL2+ Pericytes	SEMA3C	NRP2_PLXNA2	2.56703223212869e-05	0	SEMA3C_NRP2_PLXNA2	SEMA3C - (NRP2+PLXNA2)	SEMA3	Secreted Signaling	PMID: 27533782
nFibs	CCL2+ Pericytes	SEMA3C	NRP2_PLXNA2	4.63667612524301e-05	0.01	SEMA3C_NRP2_PLXNA2	SEMA3C - (NRP2+PLXNA2)	SEMA3	Secreted Signaling	PMID: 27533782
SBSN+ Mals	CCL2+ Pericytes	SEMA3C	NRP2_PLXNA2	3.49755535608181e-05	0	SEMA3C_NRP2_PLXNA2	SEMA3C - (NRP2+PLXNA2)	SEMA3	Secreted Signaling	PMID: 27533782
SEMA3Chigh Mals	CCL2+ Pericytes	SEMA3C	NRP2_PLXNA2	0.000168010040524354	0	SEMA3C_NRP2_PLXNA2	SEMA3C - (NRP2+PLXNA2)	SEMA3	Secreted Signaling	PMID: 27533782
SPP1high TREM2low TAMs	CCL2+ Pericytes	SEMA3C	NRP2_PLXNA2	0.000101629852043549	0	SEMA3C_NRP2_PLXNA2	SEMA3C - (NRP2+PLXNA2)	SEMA3	Secreted Signaling	PMID: 27533782
SPP1low TREM2high TAMs	CCL2+ Pericytes	SEMA3C	NRP2_PLXNA2	3.30031770690378e-05	0	SEMA3C_NRP2_PLXNA2	SEMA3C - (NRP2+PLXNA2)	SEMA3	Secreted Signaling	PMID: 27533782
SPP1low TREM2low TAMs	CCL2+ Pericytes	SEMA3C	NRP2_PLXNA2	4.18439858016388e-05	0	SEMA3C_NRP2_PLXNA2	SEMA3C - (NRP2+PLXNA2)	SEMA3	Secreted Signaling	PMID: 27533782
apCAFs	CD209+ TAMs	SEMA3C	NRP2_PLXNA2	0.00024408322557506	0	SEMA3C_NRP2_PLXNA2	SEMA3C - (NRP2+PLXNA2)	SEMA3	Secreted Signaling	PMID: 27533782
DES+ SMCs	CD209+ TAMs	SEMA3C	NRP2_PLXNA2	0.000328652185755551	0	SEMA3C_NRP2_PLXNA2	SEMA3C - (NRP2+PLXNA2)	SEMA3	Secreted Signaling	PMID: 27533782
iCAFs	CD209+ TAMs	SEMA3C	NRP2_PLXNA2	0.000199209232275365	0	SEMA3C_NRP2_PLXNA2	SEMA3C - (NRP2+PLXNA2)	SEMA3	Secreted Signaling	PMID: 27533782
nFibs	CD209+ TAMs	SEMA3C	NRP2_PLXNA2	0.000359769332165915	0	SEMA3C_NRP2_PLXNA2	SEMA3C - (NRP2+PLXNA2)	SEMA3	Secreted Signaling	PMID: 27533782
SBSN+ Mals	CD209+ TAMs	SEMA3C	NRP2_PLXNA2	0.000271403483256644	0	SEMA3C_NRP2_PLXNA2	SEMA3C - (NRP2+PLXNA2)	SEMA3	Secreted Signaling	PMID: 27533782
SEMA3Chigh Mals	CD209+ TAMs	SEMA3C	NRP2_PLXNA2	0.00130255377931848	0	SEMA3C_NRP2_PLXNA2	SEMA3C - (NRP2+PLXNA2)	SEMA3	Secreted Signaling	PMID: 27533782
SPP1high TREM2low TAMs	CD209+ TAMs	SEMA3C	NRP2_PLXNA2	0.000788272672369064	0	SEMA3C_NRP2_PLXNA2	SEMA3C - (NRP2+PLXNA2)	SEMA3	Secreted Signaling	PMID: 27533782
SPP1low TREM2high TAMs	CD209+ TAMs	SEMA3C	NRP2_PLXNA2	0.000256101640542835	0	SEMA3C_NRP2_PLXNA2	SEMA3C - (NRP2+PLXNA2)	SEMA3	Secreted Signaling	PMID: 27533782
SPP1low TREM2low TAMs	CD209+ TAMs	SEMA3C	NRP2_PLXNA2	0.000324686104180026	0	SEMA3C_NRP2_PLXNA2	SEMA3C - (NRP2+PLXNA2)	SEMA3	Secreted Signaling	PMID: 27533782
apCAFs	COL14A1+ Pericytes	SEMA3C	NRP2_PLXNA2	3.47000615185606e-05	0	SEMA3C_NRP2_PLXNA2	SEMA3C - (NRP2+PLXNA2)	SEMA3	Secreted Signaling	PMID: 27533782
iCAFs	COL14A1+ Pericytes	SEMA3C	NRP2_PLXNA2	2.83194654121625e-05	0	SEMA3C_NRP2_PLXNA2	SEMA3C - (NRP2+PLXNA2)	SEMA3	Secreted Signaling	PMID: 27533782
nFibs	COL14A1+ Pericytes	SEMA3C	NRP2_PLXNA2	5.1151640034843e-05	0.01	SEMA3C_NRP2_PLXNA2	SEMA3C - (NRP2+PLXNA2)	SEMA3	Secreted Signaling	PMID: 27533782
SBSN+ Mals	COL14A1+ Pericytes	SEMA3C	NRP2_PLXNA2	3.85849470747706e-05	0	SEMA3C_NRP2_PLXNA2	SEMA3C - (NRP2+PLXNA2)	SEMA3	Secreted Signaling	PMID: 27533782
SEMA3Chigh Mals	COL14A1+ Pericytes	SEMA3C	NRP2_PLXNA2	0.000185345730385959	0	SEMA3C_NRP2_PLXNA2	SEMA3C - (NRP2+PLXNA2)	SEMA3	Secreted Signaling	PMID: 27533782
SPP1high TREM2low TAMs	COL14A1+ Pericytes	SEMA3C	NRP2_PLXNA2	0.000112117038584085	0	SEMA3C_NRP2_PLXNA2	SEMA3C - (NRP2+PLXNA2)	SEMA3	Secreted Signaling	PMID: 27533782
SPP1low TREM2high TAMs	COL14A1+ Pericytes	SEMA3C	NRP2_PLXNA2	3.64090334553755e-05	0	SEMA3C_NRP2_PLXNA2	SEMA3C - (NRP2+PLXNA2)	SEMA3	Secreted Signaling	PMID: 27533782
SPP1low TREM2low TAMs	COL14A1+ Pericytes	SEMA3C	NRP2_PLXNA2	4.61621523818351e-05	0	SEMA3C_NRP2_PLXNA2	SEMA3C - (NRP2+PLXNA2)	SEMA3	Secreted Signaling	PMID: 27533782
apCAFs	DES+ SMCs	SEMA3C	NRP2_PLXNA2	0.000162212866775234	0	SEMA3C_NRP2_PLXNA2	SEMA3C - (NRP2+PLXNA2)	SEMA3	Secreted Signaling	PMID: 27533782
DES+ SMCs	DES+ SMCs	SEMA3C	NRP2_PLXNA2	0.000218421916347769	0	SEMA3C_NRP2_PLXNA2	SEMA3C - (NRP2+PLXNA2)	SEMA3	Secreted Signaling	PMID: 27533782
iCAFs	DES+ SMCs	SEMA3C	NRP2_PLXNA2	0.000132388508407701	0	SEMA3C_NRP2_PLXNA2	SEMA3C - (NRP2+PLXNA2)	SEMA3	Secreted Signaling	PMID: 27533782
nFibs	DES+ SMCs	SEMA3C	NRP2_PLXNA2	0.000239104837248229	0	SEMA3C_NRP2_PLXNA2	SEMA3C - (NRP2+PLXNA2)	SEMA3	Secreted Signaling	PMID: 27533782
SBSN+ Mals	DES+ SMCs	SEMA3C	NRP2_PLXNA2	0.000180371021015314	0	SEMA3C_NRP2_PLXNA2	SEMA3C - (NRP2+PLXNA2)	SEMA3	Secreted Signaling	PMID: 27533782
SEMA3Chigh Mals	DES+ SMCs	SEMA3C	NRP2_PLXNA2	0.000865958904841254	0	SEMA3C_NRP2_PLXNA2	SEMA3C - (NRP2+PLXNA2)	SEMA3	Secreted Signaling	PMID: 27533782
SPP1high TREM2low TAMs	DES+ SMCs	SEMA3C	NRP2_PLXNA2	0.000523966035087499	0	SEMA3C_NRP2_PLXNA2	SEMA3C - (NRP2+PLXNA2)	SEMA3	Secreted Signaling	PMID: 27533782
SPP1low TREM2high TAMs	DES+ SMCs	SEMA3C	NRP2_PLXNA2	0.000170200753086029	0	SEMA3C_NRP2_PLXNA2	SEMA3C - (NRP2+PLXNA2)	SEMA3	Secreted Signaling	PMID: 27533782
SPP1low TREM2low TAMs	DES+ SMCs	SEMA3C	NRP2_PLXNA2	0.000215785775331852	0	SEMA3C_NRP2_PLXNA2	SEMA3C - (NRP2+PLXNA2)	SEMA3	Secreted Signaling	PMID: 27533782
apCAFs	Effector CD8+ T cells	SEMA3C	NRP2_PLXNA2	5.41657516433523e-05	0	SEMA3C_NRP2_PLXNA2	SEMA3C - (NRP2+PLXNA2)	SEMA3	Secreted Signaling	PMID: 27533782
iCAFs	Effector CD8+ T cells	SEMA3C	NRP2_PLXNA2	4.42059913946123e-05	0	SEMA3C_NRP2_PLXNA2	SEMA3C - (NRP2+PLXNA2)	SEMA3	Secreted Signaling	PMID: 27533782
nFibs	Effector CD8+ T cells	SEMA3C	NRP2_PLXNA2	7.98454336485932e-05	0.01	SEMA3C_NRP2_PLXNA2	SEMA3C - (NRP2+PLXNA2)	SEMA3	Secreted Signaling	PMID: 27533782
SBSN+ Mals	Effector CD8+ T cells	SEMA3C	NRP2_PLXNA2	6.02298098074145e-05	0	SEMA3C_NRP2_PLXNA2	SEMA3C - (NRP2+PLXNA2)	SEMA3	Secreted Signaling	PMID: 27533782
SEMA3Chigh Mals	Effector CD8+ T cells	SEMA3C	NRP2_PLXNA2	0.000289294658208027	0	SEMA3C_NRP2_PLXNA2	SEMA3C - (NRP2+PLXNA2)	SEMA3	Secreted Signaling	PMID: 27533782
SPP1high TREM2low TAMs	Effector CD8+ T cells	SEMA3C	NRP2_PLXNA2	0.00017500372235131	0	SEMA3C_NRP2_PLXNA2	SEMA3C - (NRP2+PLXNA2)	SEMA3	Secreted Signaling	PMID: 27533782
SPP1low TREM2high TAMs	Effector CD8+ T cells	SEMA3C	NRP2_PLXNA2	5.6833350913847e-05	0	SEMA3C_NRP2_PLXNA2	SEMA3C - (NRP2+PLXNA2)	SEMA3	Secreted Signaling	PMID: 27533782
SPP1low TREM2low TAMs	Effector CD8+ T cells	SEMA3C	NRP2_PLXNA2	7.20572671637423e-05	0	SEMA3C_NRP2_PLXNA2	SEMA3C - (NRP2+PLXNA2)	SEMA3	Secreted Signaling	PMID: 27533782
apCAFs	Exhausted CD4+ T cells	SEMA3C	NRP2_PLXNA2	9.1915750230832e-05	0	SEMA3C_NRP2_PLXNA2	SEMA3C - (NRP2+PLXNA2)	SEMA3	Secreted Signaling	PMID: 27533782
DES+ SMCs	Exhausted CD4+ T cells	SEMA3C	NRP2_PLXNA2	0.000123768871351535	0.03	SEMA3C_NRP2_PLXNA2	SEMA3C - (NRP2+PLXNA2)	SEMA3	Secreted Signaling	PMID: 27533782
iCAFs	Exhausted CD4+ T cells	SEMA3C	NRP2_PLXNA2	7.50152069577648e-05	0	SEMA3C_NRP2_PLXNA2	SEMA3C - (NRP2+PLXNA2)	SEMA3	Secreted Signaling	PMID: 27533782
nFibs	Exhausted CD4+ T cells	SEMA3C	NRP2_PLXNA2	0.000135490071888412	0	SEMA3C_NRP2_PLXNA2	SEMA3C - (NRP2+PLXNA2)	SEMA3	Secreted Signaling	PMID: 27533782
SBSN+ Mals	Exhausted CD4+ T cells	SEMA3C	NRP2_PLXNA2	0.00010220562973381	0	SEMA3C_NRP2_PLXNA2	SEMA3C - (NRP2+PLXNA2)	SEMA3	Secreted Signaling	PMID: 27533782
SEMA3Chigh Mals	Exhausted CD4+ T cells	SEMA3C	NRP2_PLXNA2	0.00049083374285723	0	SEMA3C_NRP2_PLXNA2	SEMA3C - (NRP2+PLXNA2)	SEMA3	Secreted Signaling	PMID: 27533782
SPP1high TREM2low TAMs	Exhausted CD4+ T cells	SEMA3C	NRP2_PLXNA2	0.000296944901861776	0	SEMA3C_NRP2_PLXNA2	SEMA3C - (NRP2+PLXNA2)	SEMA3	Secreted Signaling	PMID: 27533782
SPP1low TREM2high TAMs	Exhausted CD4+ T cells	SEMA3C	NRP2_PLXNA2	9.64423130196197e-05	0	SEMA3C_NRP2_PLXNA2	SEMA3C - (NRP2+PLXNA2)	SEMA3	Secreted Signaling	PMID: 27533782
SPP1low TREM2low TAMs	Exhausted CD4+ T cells	SEMA3C	NRP2_PLXNA2	0.00012227496121521	0	SEMA3C_NRP2_PLXNA2	SEMA3C - (NRP2+PLXNA2)	SEMA3	Secreted Signaling	PMID: 27533782
apCAFs	Exhausted CD8+ T cells	SEMA3C	NRP2_PLXNA2	5.85968342645715e-05	0	SEMA3C_NRP2_PLXNA2	SEMA3C - (NRP2+PLXNA2)	SEMA3	Secreted Signaling	PMID: 27533782
iCAFs	Exhausted CD8+ T cells	SEMA3C	NRP2_PLXNA2	4.78223449928628e-05	0	SEMA3C_NRP2_PLXNA2	SEMA3C - (NRP2+PLXNA2)	SEMA3	Secreted Signaling	PMID: 27533782
nFibs	Exhausted CD8+ T cells	SEMA3C	NRP2_PLXNA2	8.63770864626573e-05	0.01	SEMA3C_NRP2_PLXNA2	SEMA3C - (NRP2+PLXNA2)	SEMA3	Secreted Signaling	PMID: 27533782
SBSN+ Mals	Exhausted CD8+ T cells	SEMA3C	NRP2_PLXNA2	6.51569363502191e-05	0	SEMA3C_NRP2_PLXNA2	SEMA3C - (NRP2+PLXNA2)	SEMA3	Secreted Signaling	PMID: 27533782
SEMA3Chigh Mals	Exhausted CD8+ T cells	SEMA3C	NRP2_PLXNA2	0.000312954672442343	0	SEMA3C_NRP2_PLXNA2	SEMA3C - (NRP2+PLXNA2)	SEMA3	Secreted Signaling	PMID: 27533782
SPP1high TREM2low TAMs	Exhausted CD8+ T cells	SEMA3C	NRP2_PLXNA2	0.000189318202528034	0	SEMA3C_NRP2_PLXNA2	SEMA3C - (NRP2+PLXNA2)	SEMA3	Secreted Signaling	PMID: 27533782
SPP1low TREM2high TAMs	Exhausted CD8+ T cells	SEMA3C	NRP2_PLXNA2	6.14826457009337e-05	0	SEMA3C_NRP2_PLXNA2	SEMA3C - (NRP2+PLXNA2)	SEMA3	Secreted Signaling	PMID: 27533782
SPP1low TREM2low TAMs	Exhausted CD8+ T cells	SEMA3C	NRP2_PLXNA2	7.79518687211991e-05	0	SEMA3C_NRP2_PLXNA2	SEMA3C - (NRP2+PLXNA2)	SEMA3	Secreted Signaling	PMID: 27533782
apCAFs	iCAFs	SEMA3C	NRP2_PLXNA2	0.000406784376810278	0	SEMA3C_NRP2_PLXNA2	SEMA3C - (NRP2+PLXNA2)	SEMA3	Secreted Signaling	PMID: 27533782
DES+ SMCs	iCAFs	SEMA3C	NRP2_PLXNA2	0.000547694485890174	0	SEMA3C_NRP2_PLXNA2	SEMA3C - (NRP2+PLXNA2)	SEMA3	Secreted Signaling	PMID: 27533782
iCAFs	iCAFs	SEMA3C	NRP2_PLXNA2	0.000332008182108086	0	SEMA3C_NRP2_PLXNA2	SEMA3C - (NRP2+PLXNA2)	SEMA3	Secreted Signaling	PMID: 27533782
nFibs	iCAFs	SEMA3C	NRP2_PLXNA2	0.000599538357509994	0	SEMA3C_NRP2_PLXNA2	SEMA3C - (NRP2+PLXNA2)	SEMA3	Secreted Signaling	PMID: 27533782
SBSN+ Mals	iCAFs	SEMA3C	NRP2_PLXNA2	0.000452307550122577	0	SEMA3C_NRP2_PLXNA2	SEMA3C - (NRP2+PLXNA2)	SEMA3	Secreted Signaling	PMID: 27533782
SEMA3Chigh Mals	iCAFs	SEMA3C	NRP2_PLXNA2	0.00216927998114341	0	SEMA3C_NRP2_PLXNA2	SEMA3C - (NRP2+PLXNA2)	SEMA3	Secreted Signaling	PMID: 27533782
SPP1high TREM2low TAMs	iCAFs	SEMA3C	NRP2_PLXNA2	0.00131324347971074	0	SEMA3C_NRP2_PLXNA2	SEMA3C - (NRP2+PLXNA2)	SEMA3	Secreted Signaling	PMID: 27533782
SPP1low TREM2high TAMs	iCAFs	SEMA3C	NRP2_PLXNA2	0.000426810614327895	0	SEMA3C_NRP2_PLXNA2	SEMA3C - (NRP2+PLXNA2)	SEMA3	Secreted Signaling	PMID: 27533782
SPP1low TREM2low TAMs	iCAFs	SEMA3C	NRP2_PLXNA2	0.000541086494567391	0	SEMA3C_NRP2_PLXNA2	SEMA3C - (NRP2+PLXNA2)	SEMA3	Secreted Signaling	PMID: 27533782
apCAFs	IGHG3+ Mals	SEMA3C	NRP2_PLXNA2	1.64821036306961e-05	0	SEMA3C_NRP2_PLXNA2	SEMA3C - (NRP2+PLXNA2)	SEMA3	Secreted Signaling	PMID: 27533782
iCAFs	IGHG3+ Mals	SEMA3C	NRP2_PLXNA2	1.34513536749971e-05	0	SEMA3C_NRP2_PLXNA2	SEMA3C - (NRP2+PLXNA2)	SEMA3	Secreted Signaling	PMID: 27533782
nFibs	IGHG3+ Mals	SEMA3C	NRP2_PLXNA2	2.42966115139222e-05	0.01	SEMA3C_NRP2_PLXNA2	SEMA3C - (NRP2+PLXNA2)	SEMA3	Secreted Signaling	PMID: 27533782
SBSN+ Mals	IGHG3+ Mals	SEMA3C	NRP2_PLXNA2	1.83274140045264e-05	0	SEMA3C_NRP2_PLXNA2	SEMA3C - (NRP2+PLXNA2)	SEMA3	Secreted Signaling	PMID: 27533782
SEMA3Chigh Mals	IGHG3+ Mals	SEMA3C	NRP2_PLXNA2	8.80439124052466e-05	0	SEMA3C_NRP2_PLXNA2	SEMA3C - (NRP2+PLXNA2)	SEMA3	Secreted Signaling	PMID: 27533782
SPP1high TREM2low TAMs	IGHG3+ Mals	SEMA3C	NRP2_PLXNA2	5.325638290364e-05	0	SEMA3C_NRP2_PLXNA2	SEMA3C - (NRP2+PLXNA2)	SEMA3	Secreted Signaling	PMID: 27533782
SPP1low TREM2high TAMs	IGHG3+ Mals	SEMA3C	NRP2_PLXNA2	1.72938598575495e-05	0	SEMA3C_NRP2_PLXNA2	SEMA3C - (NRP2+PLXNA2)	SEMA3	Secreted Signaling	PMID: 27533782
SPP1low TREM2low TAMs	IGHG3+ Mals	SEMA3C	NRP2_PLXNA2	2.19265881631161e-05	0	SEMA3C_NRP2_PLXNA2	SEMA3C - (NRP2+PLXNA2)	SEMA3	Secreted Signaling	PMID: 27533782
apCAFs	mCAFs	SEMA3C	NRP2_PLXNA2	0.000470731082630555	0	SEMA3C_NRP2_PLXNA2	SEMA3C - (NRP2+PLXNA2)	SEMA3	Secreted Signaling	PMID: 27533782
DES+ SMCs	mCAFs	SEMA3C	NRP2_PLXNA2	0.000633778286132303	0	SEMA3C_NRP2_PLXNA2	SEMA3C - (NRP2+PLXNA2)	SEMA3	Secreted Signaling	PMID: 27533782
iCAFs	mCAFs	SEMA3C	NRP2_PLXNA2	0.000384204551135034	0	SEMA3C_NRP2_PLXNA2	SEMA3C - (NRP2+PLXNA2)	SEMA3	Secreted Signaling	PMID: 27533782
nFibs	mCAFs	SEMA3C	NRP2_PLXNA2	0.000693765054367463	0	SEMA3C_NRP2_PLXNA2	SEMA3C - (NRP2+PLXNA2)	SEMA3	Secreted Signaling	PMID: 27533782
SBSN+ Mals	mCAFs	SEMA3C	NRP2_PLXNA2	0.000523406774207262	0	SEMA3C_NRP2_PLXNA2	SEMA3C - (NRP2+PLXNA2)	SEMA3	Secreted Signaling	PMID: 27533782
SEMA3Chigh Mals	mCAFs	SEMA3C	NRP2_PLXNA2	0.00250959626554172	0	SEMA3C_NRP2_PLXNA2	SEMA3C - (NRP2+PLXNA2)	SEMA3	Secreted Signaling	PMID: 27533782
SPP1high TREM2low TAMs	mCAFs	SEMA3C	NRP2_PLXNA2	0.00151946940000563	0	SEMA3C_NRP2_PLXNA2	SEMA3C - (NRP2+PLXNA2)	SEMA3	Secreted Signaling	PMID: 27533782
SPP1low TREM2high TAMs	mCAFs	SEMA3C	NRP2_PLXNA2	0.000493903899111324	0	SEMA3C_NRP2_PLXNA2	SEMA3C - (NRP2+PLXNA2)	SEMA3	Secreted Signaling	PMID: 27533782
SPP1low TREM2low TAMs	mCAFs	SEMA3C	NRP2_PLXNA2	0.00062613233540925	0	SEMA3C_NRP2_PLXNA2	SEMA3C - (NRP2+PLXNA2)	SEMA3	Secreted Signaling	PMID: 27533782
apCAFs	Naive CD4+ T cells	SEMA3C	NRP2_PLXNA2	4.24324104145386e-05	0	SEMA3C_NRP2_PLXNA2	SEMA3C - (NRP2+PLXNA2)	SEMA3	Secreted Signaling	PMID: 27533782
iCAFs	Naive CD4+ T cells	SEMA3C	NRP2_PLXNA2	3.46300506426592e-05	0	SEMA3C_NRP2_PLXNA2	SEMA3C - (NRP2+PLXNA2)	SEMA3	Secreted Signaling	PMID: 27533782
nFibs	Naive CD4+ T cells	SEMA3C	NRP2_PLXNA2	6.25497284778051e-05	0.01	SEMA3C_NRP2_PLXNA2	SEMA3C - (NRP2+PLXNA2)	SEMA3	Secreted Signaling	PMID: 27533782
SBSN+ Mals	Naive CD4+ T cells	SEMA3C	NRP2_PLXNA2	4.71829391954528e-05	0	SEMA3C_NRP2_PLXNA2	SEMA3C - (NRP2+PLXNA2)	SEMA3	Secreted Signaling	PMID: 27533782
SEMA3Chigh Mals	Naive CD4+ T cells	SEMA3C	NRP2_PLXNA2	0.000226639427920798	0	SEMA3C_NRP2_PLXNA2	SEMA3C - (NRP2+PLXNA2)	SEMA3	Secreted Signaling	PMID: 27533782
SPP1high TREM2low TAMs	Naive CD4+ T cells	SEMA3C	NRP2_PLXNA2	0.000137098146677705	0	SEMA3C_NRP2_PLXNA2	SEMA3C - (NRP2+PLXNA2)	SEMA3	Secreted Signaling	PMID: 27533782
SPP1low TREM2high TAMs	Naive CD4+ T cells	SEMA3C	NRP2_PLXNA2	4.45221822213749e-05	0	SEMA3C_NRP2_PLXNA2	SEMA3C - (NRP2+PLXNA2)	SEMA3	Secreted Signaling	PMID: 27533782
SPP1low TREM2low TAMs	Naive CD4+ T cells	SEMA3C	NRP2_PLXNA2	5.64484991271729e-05	0	SEMA3C_NRP2_PLXNA2	SEMA3C - (NRP2+PLXNA2)	SEMA3	Secreted Signaling	PMID: 27533782
apCAFs	nFibs	SEMA3C	NRP2_PLXNA2	7.66723307473728e-05	0	SEMA3C_NRP2_PLXNA2	SEMA3C - (NRP2+PLXNA2)	SEMA3	Secreted Signaling	PMID: 27533782
DES+ SMCs	nFibs	SEMA3C	NRP2_PLXNA2	0.000103243437073313	0.04	SEMA3C_NRP2_PLXNA2	SEMA3C - (NRP2+PLXNA2)	SEMA3	Secreted Signaling	PMID: 27533782
iCAFs	nFibs	SEMA3C	NRP2_PLXNA2	6.25744186656913e-05	0	SEMA3C_NRP2_PLXNA2	SEMA3C - (NRP2+PLXNA2)	SEMA3	Secreted Signaling	PMID: 27533782
nFibs	nFibs	SEMA3C	NRP2_PLXNA2	0.000113021050871652	0.01	SEMA3C_NRP2_PLXNA2	SEMA3C - (NRP2+PLXNA2)	SEMA3	Secreted Signaling	PMID: 27533782
SBSN+ Mals	nFibs	SEMA3C	NRP2_PLXNA2	8.5255869656488e-05	0	SEMA3C_NRP2_PLXNA2	SEMA3C - (NRP2+PLXNA2)	SEMA3	Secreted Signaling	PMID: 27533782
SEMA3Chigh Mals	nFibs	SEMA3C	NRP2_PLXNA2	0.000409460370891066	0	SEMA3C_NRP2_PLXNA2	SEMA3C - (NRP2+PLXNA2)	SEMA3	Secreted Signaling	PMID: 27533782
SPP1high TREM2low TAMs	nFibs	SEMA3C	NRP2_PLXNA2	0.000247707622634301	0	SEMA3C_NRP2_PLXNA2	SEMA3C - (NRP2+PLXNA2)	SEMA3	Secreted Signaling	PMID: 27533782
SPP1low TREM2high TAMs	nFibs	SEMA3C	NRP2_PLXNA2	8.04482632712686e-05	0	SEMA3C_NRP2_PLXNA2	SEMA3C - (NRP2+PLXNA2)	SEMA3	Secreted Signaling	PMID: 27533782
SPP1low TREM2low TAMs	nFibs	SEMA3C	NRP2_PLXNA2	0.000101997246949633	0	SEMA3C_NRP2_PLXNA2	SEMA3C - (NRP2+PLXNA2)	SEMA3	Secreted Signaling	PMID: 27533782
apCAFs	NK cells	SEMA3C	NRP2_PLXNA2	5.94672762967986e-05	0	SEMA3C_NRP2_PLXNA2	SEMA3C - (NRP2+PLXNA2)	SEMA3	Secreted Signaling	PMID: 27533782
iCAFs	NK cells	SEMA3C	NRP2_PLXNA2	4.85327423185582e-05	0	SEMA3C_NRP2_PLXNA2	SEMA3C - (NRP2+PLXNA2)	SEMA3	Secreted Signaling	PMID: 27533782
nFibs	NK cells	SEMA3C	NRP2_PLXNA2	8.76601613553329e-05	0.01	SEMA3C_NRP2_PLXNA2	SEMA3C - (NRP2+PLXNA2)	SEMA3	Secreted Signaling	PMID: 27533782
SBSN+ Mals	NK cells	SEMA3C	NRP2_PLXNA2	6.61248206940555e-05	0	SEMA3C_NRP2_PLXNA2	SEMA3C - (NRP2+PLXNA2)	SEMA3	Secreted Signaling	PMID: 27533782
SEMA3Chigh Mals	NK cells	SEMA3C	NRP2_PLXNA2	0.00031760233953943	0	SEMA3C_NRP2_PLXNA2	SEMA3C - (NRP2+PLXNA2)	SEMA3	Secreted Signaling	PMID: 27533782
SPP1high TREM2low TAMs	NK cells	SEMA3C	NRP2_PLXNA2	0.0001921301062791	0	SEMA3C_NRP2_PLXNA2	SEMA3C - (NRP2+PLXNA2)	SEMA3	Secreted Signaling	PMID: 27533782
SPP1low TREM2high TAMs	NK cells	SEMA3C	NRP2_PLXNA2	6.23959531005355e-05	0	SEMA3C_NRP2_PLXNA2	SEMA3C - (NRP2+PLXNA2)	SEMA3	Secreted Signaling	PMID: 27533782
SPP1low TREM2low TAMs	NK cells	SEMA3C	NRP2_PLXNA2	7.91098024389804e-05	0	SEMA3C_NRP2_PLXNA2	SEMA3C - (NRP2+PLXNA2)	SEMA3	Secreted Signaling	PMID: 27533782
apCAFs	POSTN+ Pericytes	SEMA3C	NRP2_PLXNA2	3.55818305031238e-05	0	SEMA3C_NRP2_PLXNA2	SEMA3C - (NRP2+PLXNA2)	SEMA3	Secreted Signaling	PMID: 27533782
iCAFs	POSTN+ Pericytes	SEMA3C	NRP2_PLXNA2	2.90391007255552e-05	0	SEMA3C_NRP2_PLXNA2	SEMA3C - (NRP2+PLXNA2)	SEMA3	Secreted Signaling	PMID: 27533782
nFibs	POSTN+ Pericytes	SEMA3C	NRP2_PLXNA2	5.24514408653213e-05	0.01	SEMA3C_NRP2_PLXNA2	SEMA3C - (NRP2+PLXNA2)	SEMA3	Secreted Signaling	PMID: 27533782
SBSN+ Mals	POSTN+ Pericytes	SEMA3C	NRP2_PLXNA2	3.95654316207253e-05	0	SEMA3C_NRP2_PLXNA2	SEMA3C - (NRP2+PLXNA2)	SEMA3	Secreted Signaling	PMID: 27533782
SEMA3Chigh Mals	POSTN+ Pericytes	SEMA3C	NRP2_PLXNA2	0.000190054853729637	0	SEMA3C_NRP2_PLXNA2	SEMA3C - (NRP2+PLXNA2)	SEMA3	Secreted Signaling	PMID: 27533782
SPP1high TREM2low TAMs	POSTN+ Pericytes	SEMA3C	NRP2_PLXNA2	0.000114965836962271	0	SEMA3C_NRP2_PLXNA2	SEMA3C - (NRP2+PLXNA2)	SEMA3	Secreted Signaling	PMID: 27533782
SPP1low TREM2high TAMs	POSTN+ Pericytes	SEMA3C	NRP2_PLXNA2	3.73342277862303e-05	0	SEMA3C_NRP2_PLXNA2	SEMA3C - (NRP2+PLXNA2)	SEMA3	Secreted Signaling	PMID: 27533782
SPP1low TREM2low TAMs	POSTN+ Pericytes	SEMA3C	NRP2_PLXNA2	4.7335172659623e-05	0	SEMA3C_NRP2_PLXNA2	SEMA3C - (NRP2+PLXNA2)	SEMA3	Secreted Signaling	PMID: 27533782
apCAFs	RERGL+ SMCs	SEMA3C	NRP2_PLXNA2	2.75939852470296e-05	0	SEMA3C_NRP2_PLXNA2	SEMA3C - (NRP2+PLXNA2)	SEMA3	Secreted Signaling	PMID: 27533782
iCAFs	RERGL+ SMCs	SEMA3C	NRP2_PLXNA2	2.25200145323524e-05	0	SEMA3C_NRP2_PLXNA2	SEMA3C - (NRP2+PLXNA2)	SEMA3	Secreted Signaling	PMID: 27533782
nFibs	RERGL+ SMCs	SEMA3C	NRP2_PLXNA2	4.06766528423767e-05	0.01	SEMA3C_NRP2_PLXNA2	SEMA3C - (NRP2+PLXNA2)	SEMA3	Secreted Signaling	PMID: 27533782
SBSN+ Mals	RERGL+ SMCs	SEMA3C	NRP2_PLXNA2	3.06833262197944e-05	0	SEMA3C_NRP2_PLXNA2	SEMA3C - (NRP2+PLXNA2)	SEMA3	Secreted Signaling	PMID: 27533782
SEMA3Chigh Mals	RERGL+ SMCs	SEMA3C	NRP2_PLXNA2	0.000147394123147635	0	SEMA3C_NRP2_PLXNA2	SEMA3C - (NRP2+PLXNA2)	SEMA3	Secreted Signaling	PMID: 27533782
SPP1high TREM2low TAMs	RERGL+ SMCs	SEMA3C	NRP2_PLXNA2	8.91584862902714e-05	0	SEMA3C_NRP2_PLXNA2	SEMA3C - (NRP2+PLXNA2)	SEMA3	Secreted Signaling	PMID: 27533782
SPP1low TREM2high TAMs	RERGL+ SMCs	SEMA3C	NRP2_PLXNA2	2.89529943083437e-05	0	SEMA3C_NRP2_PLXNA2	SEMA3C - (NRP2+PLXNA2)	SEMA3	Secreted Signaling	PMID: 27533782
SPP1low TREM2low TAMs	RERGL+ SMCs	SEMA3C	NRP2_PLXNA2	3.67088900166663e-05	0	SEMA3C_NRP2_PLXNA2	SEMA3C - (NRP2+PLXNA2)	SEMA3	Secreted Signaling	PMID: 27533782
apCAFs	SBSN+ Mals	SEMA3C	NRP2_PLXNA2	3.72450291169777e-05	0	SEMA3C_NRP2_PLXNA2	SEMA3C - (NRP2+PLXNA2)	SEMA3	Secreted Signaling	PMID: 27533782
iCAFs	SBSN+ Mals	SEMA3C	NRP2_PLXNA2	3.039648234908e-05	0	SEMA3C_NRP2_PLXNA2	SEMA3C - (NRP2+PLXNA2)	SEMA3	Secreted Signaling	PMID: 27533782
nFibs	SBSN+ Mals	SEMA3C	NRP2_PLXNA2	5.49031310118999e-05	0.01	SEMA3C_NRP2_PLXNA2	SEMA3C - (NRP2+PLXNA2)	SEMA3	Secreted Signaling	PMID: 27533782
SBSN+ Mals	SBSN+ Mals	SEMA3C	NRP2_PLXNA2	4.14148276662103e-05	0	SEMA3C_NRP2_PLXNA2	SEMA3C - (NRP2+PLXNA2)	SEMA3	Secreted Signaling	PMID: 27533782
SEMA3Chigh Mals	SBSN+ Mals	SEMA3C	NRP2_PLXNA2	0.000198937135843808	0	SEMA3C_NRP2_PLXNA2	SEMA3C - (NRP2+PLXNA2)	SEMA3	Secreted Signaling	PMID: 27533782
SPP1high TREM2low TAMs	SBSN+ Mals	SEMA3C	NRP2_PLXNA2	0.000120339229192354	0	SEMA3C_NRP2_PLXNA2	SEMA3C - (NRP2+PLXNA2)	SEMA3	Secreted Signaling	PMID: 27533782
SPP1low TREM2high TAMs	SBSN+ Mals	SEMA3C	NRP2_PLXNA2	3.90793353628016e-05	0	SEMA3C_NRP2_PLXNA2	SEMA3C - (NRP2+PLXNA2)	SEMA3	Secreted Signaling	PMID: 27533782
SPP1low TREM2low TAMs	SBSN+ Mals	SEMA3C	NRP2_PLXNA2	4.95477295697171e-05	0	SEMA3C_NRP2_PLXNA2	SEMA3C - (NRP2+PLXNA2)	SEMA3	Secreted Signaling	PMID: 27533782
apCAFs	SEMA3Chigh Mals	SEMA3C	NRP2_PLXNA2	0.000518281258302521	0	SEMA3C_NRP2_PLXNA2	SEMA3C - (NRP2+PLXNA2)	SEMA3	Secreted Signaling	PMID: 27533782
DES+ SMCs	SEMA3Chigh Mals	SEMA3C	NRP2_PLXNA2	0.000697786926135554	0	SEMA3C_NRP2_PLXNA2	SEMA3C - (NRP2+PLXNA2)	SEMA3	Secreted Signaling	PMID: 27533782
iCAFs	SEMA3Chigh Mals	SEMA3C	NRP2_PLXNA2	0.000423018081491262	0	SEMA3C_NRP2_PLXNA2	SEMA3C - (NRP2+PLXNA2)	SEMA3	Secreted Signaling	PMID: 27533782
nFibs	SEMA3Chigh Mals	SEMA3C	NRP2_PLXNA2	0.000763827446653616	0	SEMA3C_NRP2_PLXNA2	SEMA3C - (NRP2+PLXNA2)	SEMA3	Secreted Signaling	PMID: 27533782
SBSN+ Mals	SEMA3Chigh Mals	SEMA3C	NRP2_PLXNA2	0.000576274835999347	0	SEMA3C_NRP2_PLXNA2	SEMA3C - (NRP2+PLXNA2)	SEMA3	Secreted Signaling	PMID: 27533782
SEMA3Chigh Mals	SEMA3Chigh Mals	SEMA3C	NRP2_PLXNA2	0.0027625300502266	0	SEMA3C_NRP2_PLXNA2	SEMA3C - (NRP2+PLXNA2)	SEMA3	Secreted Signaling	PMID: 27533782
SPP1high TREM2low TAMs	SEMA3Chigh Mals	SEMA3C	NRP2_PLXNA2	0.00167277897026859	0	SEMA3C_NRP2_PLXNA2	SEMA3C - (NRP2+PLXNA2)	SEMA3	Secreted Signaling	PMID: 27533782
SPP1low TREM2high TAMs	SEMA3Chigh Mals	SEMA3C	NRP2_PLXNA2	0.000543793567674856	0	SEMA3C_NRP2_PLXNA2	SEMA3C - (NRP2+PLXNA2)	SEMA3	Secreted Signaling	PMID: 27533782
SPP1low TREM2low TAMs	SEMA3Chigh Mals	SEMA3C	NRP2_PLXNA2	0.000689369302854516	0	SEMA3C_NRP2_PLXNA2	SEMA3C - (NRP2+PLXNA2)	SEMA3	Secreted Signaling	PMID: 27533782
apCAFs	SPP1high TREM2low TAMs	SEMA3C	NRP2_PLXNA2	0.000288280599496298	0	SEMA3C_NRP2_PLXNA2	SEMA3C - (NRP2+PLXNA2)	SEMA3	Secreted Signaling	PMID: 27533782
DES+ SMCs	SPP1high TREM2low TAMs	SEMA3C	NRP2_PLXNA2	0.000388156940050623	0	SEMA3C_NRP2_PLXNA2	SEMA3C - (NRP2+PLXNA2)	SEMA3	Secreted Signaling	PMID: 27533782
iCAFs	SPP1high TREM2low TAMs	SEMA3C	NRP2_PLXNA2	0.000235282959424339	0	SEMA3C_NRP2_PLXNA2	SEMA3C - (NRP2+PLXNA2)	SEMA3	Secreted Signaling	PMID: 27533782
nFibs	SPP1high TREM2low TAMs	SEMA3C	NRP2_PLXNA2	0.000424905666623936	0	SEMA3C_NRP2_PLXNA2	SEMA3C - (NRP2+PLXNA2)	SEMA3	Secreted Signaling	PMID: 27533782
SBSN+ Mals	SPP1high TREM2low TAMs	SEMA3C	NRP2_PLXNA2	0.000320546287133743	0	SEMA3C_NRP2_PLXNA2	SEMA3C - (NRP2+PLXNA2)	SEMA3	Secreted Signaling	PMID: 27533782
SEMA3Chigh Mals	SPP1high TREM2low TAMs	SEMA3C	NRP2_PLXNA2	0.00153811885366628	0	SEMA3C_NRP2_PLXNA2	SEMA3C - (NRP2+PLXNA2)	SEMA3	Secreted Signaling	PMID: 27533782
SPP1high TREM2low TAMs	SPP1high TREM2low TAMs	SEMA3C	NRP2_PLXNA2	0.000930917404782033	0	SEMA3C_NRP2_PLXNA2	SEMA3C - (NRP2+PLXNA2)	SEMA3	Secreted Signaling	PMID: 27533782
SPP1low TREM2high TAMs	SPP1high TREM2low TAMs	SEMA3C	NRP2_PLXNA2	0.000302474590727542	0	SEMA3C_NRP2_PLXNA2	SEMA3C - (NRP2+PLXNA2)	SEMA3	Secreted Signaling	PMID: 27533782
SPP1low TREM2low TAMs	SPP1high TREM2low TAMs	SEMA3C	NRP2_PLXNA2	0.000383473047396313	0	SEMA3C_NRP2_PLXNA2	SEMA3C - (NRP2+PLXNA2)	SEMA3	Secreted Signaling	PMID: 27533782
apCAFs	SPP1low TREM2high TAMs	SEMA3C	NRP2_PLXNA2	0.00024634305732415	0	SEMA3C_NRP2_PLXNA2	SEMA3C - (NRP2+PLXNA2)	SEMA3	Secreted Signaling	PMID: 27533782
DES+ SMCs	SPP1low TREM2high TAMs	SEMA3C	NRP2_PLXNA2	0.000331694735016499	0	SEMA3C_NRP2_PLXNA2	SEMA3C - (NRP2+PLXNA2)	SEMA3	Secreted Signaling	PMID: 27533782
iCAFs	SPP1low TREM2high TAMs	SEMA3C	NRP2_PLXNA2	0.000201053684060658	0	SEMA3C_NRP2_PLXNA2	SEMA3C - (NRP2+PLXNA2)	SEMA3	Secreted Signaling	PMID: 27533782
nFibs	SPP1low TREM2high TAMs	SEMA3C	NRP2_PLXNA2	0.000363099848666918	0	SEMA3C_NRP2_PLXNA2	SEMA3C - (NRP2+PLXNA2)	SEMA3	Secreted Signaling	PMID: 27533782
SBSN+ Mals	SPP1low TREM2high TAMs	SEMA3C	NRP2_PLXNA2	0.000273916188877199	0	SEMA3C_NRP2_PLXNA2	SEMA3C - (NRP2+PLXNA2)	SEMA3	Secreted Signaling	PMID: 27533782
SEMA3Chigh Mals	SPP1low TREM2high TAMs	SEMA3C	NRP2_PLXNA2	0.00131460051924443	0	SEMA3C_NRP2_PLXNA2	SEMA3C - (NRP2+PLXNA2)	SEMA3	Secreted Signaling	PMID: 27533782
SPP1high TREM2low TAMs	SPP1low TREM2high TAMs	SEMA3C	NRP2_PLXNA2	0.000795566844262371	0	SEMA3C_NRP2_PLXNA2	SEMA3C - (NRP2+PLXNA2)	SEMA3	Secreted Signaling	PMID: 27533782
SPP1low TREM2high TAMs	SPP1low TREM2high TAMs	SEMA3C	NRP2_PLXNA2	0.000258472715389133	0	SEMA3C_NRP2_PLXNA2	SEMA3C - (NRP2+PLXNA2)	SEMA3	Secreted Signaling	PMID: 27533782
SPP1low TREM2low TAMs	SPP1low TREM2high TAMs	SEMA3C	NRP2_PLXNA2	0.000327691948853172	0	SEMA3C_NRP2_PLXNA2	SEMA3C - (NRP2+PLXNA2)	SEMA3	Secreted Signaling	PMID: 27533782
apCAFs	SPP1low TREM2low TAMs	SEMA3C	NRP2_PLXNA2	0.000368730599229277	0	SEMA3C_NRP2_PLXNA2	SEMA3C - (NRP2+PLXNA2)	SEMA3	Secreted Signaling	PMID: 27533782
DES+ SMCs	SPP1low TREM2low TAMs	SEMA3C	NRP2_PLXNA2	0.000496465426651373	0	SEMA3C_NRP2_PLXNA2	SEMA3C - (NRP2+PLXNA2)	SEMA3	Secreted Signaling	PMID: 27533782
iCAFs	SPP1low TREM2low TAMs	SEMA3C	NRP2_PLXNA2	0.000300947445912761	0	SEMA3C_NRP2_PLXNA2	SEMA3C - (NRP2+PLXNA2)	SEMA3	Secreted Signaling	PMID: 27533782
nFibs	SPP1low TREM2low TAMs	SEMA3C	NRP2_PLXNA2	0.000543462675458044	0	SEMA3C_NRP2_PLXNA2	SEMA3C - (NRP2+PLXNA2)	SEMA3	Secreted Signaling	PMID: 27533782
SBSN+ Mals	SPP1low TREM2low TAMs	SEMA3C	NRP2_PLXNA2	0.000409996927214572	0	SEMA3C_NRP2_PLXNA2	SEMA3C - (NRP2+PLXNA2)	SEMA3	Secreted Signaling	PMID: 27533782
SEMA3Chigh Mals	SPP1low TREM2low TAMs	SEMA3C	NRP2_PLXNA2	0.00196667303523123	0	SEMA3C_NRP2_PLXNA2	SEMA3C - (NRP2+PLXNA2)	SEMA3	Secreted Signaling	PMID: 27533782
SPP1high TREM2low TAMs	SPP1low TREM2low TAMs	SEMA3C	NRP2_PLXNA2	0.00119049345215142	0	SEMA3C_NRP2_PLXNA2	SEMA3C - (NRP2+PLXNA2)	SEMA3	Secreted Signaling	PMID: 27533782
SPP1low TREM2high TAMs	SPP1low TREM2low TAMs	SEMA3C	NRP2_PLXNA2	0.000386884151665126	0	SEMA3C_NRP2_PLXNA2	SEMA3C - (NRP2+PLXNA2)	SEMA3	Secreted Signaling	PMID: 27533782
SPP1low TREM2low TAMs	SPP1low TREM2low TAMs	SEMA3C	NRP2_PLXNA2	0.000490475215971641	0	SEMA3C_NRP2_PLXNA2	SEMA3C - (NRP2+PLXNA2)	SEMA3	Secreted Signaling	PMID: 27533782
apCAFs	stalk-like capillary ECs	SEMA3C	NRP2_PLXNA2	0.00112008198847969	0	SEMA3C_NRP2_PLXNA2	SEMA3C - (NRP2+PLXNA2)	SEMA3	Secreted Signaling	PMID: 27533782
DES+ SMCs	stalk-like capillary ECs	SEMA3C	NRP2_PLXNA2	0.00150770570689411	0	SEMA3C_NRP2_PLXNA2	SEMA3C - (NRP2+PLXNA2)	SEMA3	Secreted Signaling	PMID: 27533782
iCAFs	stalk-like capillary ECs	SEMA3C	NRP2_PLXNA2	0.000914305447277986	0	SEMA3C_NRP2_PLXNA2	SEMA3C - (NRP2+PLXNA2)	SEMA3	Secreted Signaling	PMID: 27533782
nFibs	stalk-like capillary ECs	SEMA3C	NRP2_PLXNA2	0.00165027263588249	0	SEMA3C_NRP2_PLXNA2	SEMA3C - (NRP2+PLXNA2)	SEMA3	Secreted Signaling	PMID: 27533782
SBSN+ Mals	stalk-like capillary ECs	SEMA3C	NRP2_PLXNA2	0.00124533073225849	0	SEMA3C_NRP2_PLXNA2	SEMA3C - (NRP2+PLXNA2)	SEMA3	Secreted Signaling	PMID: 27533782
SEMA3Chigh Mals	stalk-like capillary ECs	SEMA3C	NRP2_PLXNA2	0.00595470810398492	0	SEMA3C_NRP2_PLXNA2	SEMA3C - (NRP2+PLXNA2)	SEMA3	Secreted Signaling	PMID: 27533782
SPP1high TREM2low TAMs	stalk-like capillary ECs	SEMA3C	NRP2_PLXNA2	0.00361027902082123	0	SEMA3C_NRP2_PLXNA2	SEMA3C - (NRP2+PLXNA2)	SEMA3	Secreted Signaling	PMID: 27533782
SPP1low TREM2high TAMs	stalk-like capillary ECs	SEMA3C	NRP2_PLXNA2	0.00117518300830339	0	SEMA3C_NRP2_PLXNA2	SEMA3C - (NRP2+PLXNA2)	SEMA3	Secreted Signaling	PMID: 27533782
SPP1low TREM2low TAMs	stalk-like capillary ECs	SEMA3C	NRP2_PLXNA2	0.00148953234182981	0	SEMA3C_NRP2_PLXNA2	SEMA3C - (NRP2+PLXNA2)	SEMA3	Secreted Signaling	PMID: 27533782
apCAFs	tip-like capillary ECs	SEMA3C	NRP2_PLXNA2	0.00376236244693658	0	SEMA3C_NRP2_PLXNA2	SEMA3C - (NRP2+PLXNA2)	SEMA3	Secreted Signaling	PMID: 27533782
DES+ SMCs	tip-like capillary ECs	SEMA3C	NRP2_PLXNA2	0.00505976108807571	0	SEMA3C_NRP2_PLXNA2	SEMA3C - (NRP2+PLXNA2)	SEMA3	Secreted Signaling	PMID: 27533782
iCAFs	tip-like capillary ECs	SEMA3C	NRP2_PLXNA2	0.00307265097410766	0	SEMA3C_NRP2_PLXNA2	SEMA3C - (NRP2+PLXNA2)	SEMA3	Secreted Signaling	PMID: 27533782
nFibs	tip-like capillary ECs	SEMA3C	NRP2_PLXNA2	0.00553634396978461	0	SEMA3C_NRP2_PLXNA2	SEMA3C - (NRP2+PLXNA2)	SEMA3	Secreted Signaling	PMID: 27533782
SBSN+ Mals	tip-like capillary ECs	SEMA3C	NRP2_PLXNA2	0.00418183680359595	0	SEMA3C_NRP2_PLXNA2	SEMA3C - (NRP2+PLXNA2)	SEMA3	Secreted Signaling	PMID: 27533782
SEMA3Chigh Mals	tip-like capillary ECs	SEMA3C	NRP2_PLXNA2	0.0197761043191487	0	SEMA3C_NRP2_PLXNA2	SEMA3C - (NRP2+PLXNA2)	SEMA3	Secreted Signaling	PMID: 27533782
SPP1high TREM2low TAMs	tip-like capillary ECs	SEMA3C	NRP2_PLXNA2	0.0120560485947916	0	SEMA3C_NRP2_PLXNA2	SEMA3C - (NRP2+PLXNA2)	SEMA3	Secreted Signaling	PMID: 27533782
SPP1low TREM2high TAMs	tip-like capillary ECs	SEMA3C	NRP2_PLXNA2	0.00394693350710282	0	SEMA3C_NRP2_PLXNA2	SEMA3C - (NRP2+PLXNA2)	SEMA3	Secreted Signaling	PMID: 27533782
SPP1low TREM2low TAMs	tip-like capillary ECs	SEMA3C	NRP2_PLXNA2	0.00499898682748173	0	SEMA3C_NRP2_PLXNA2	SEMA3C - (NRP2+PLXNA2)	SEMA3	Secreted Signaling	PMID: 27533782
apCAFs	Tregs	SEMA3C	NRP2_PLXNA2	4.49907091796959e-05	0	SEMA3C_NRP2_PLXNA2	SEMA3C - (NRP2+PLXNA2)	SEMA3	Secreted Signaling	PMID: 27533782
iCAFs	Tregs	SEMA3C	NRP2_PLXNA2	3.67179534480988e-05	0	SEMA3C_NRP2_PLXNA2	SEMA3C - (NRP2+PLXNA2)	SEMA3	Secreted Signaling	PMID: 27533782
nFibs	Tregs	SEMA3C	NRP2_PLXNA2	6.63208430136465e-05	0.01	SEMA3C_NRP2_PLXNA2	SEMA3C - (NRP2+PLXNA2)	SEMA3	Secreted Signaling	PMID: 27533782
SBSN+ Mals	Tregs	SEMA3C	NRP2_PLXNA2	5.00276384683833e-05	0	SEMA3C_NRP2_PLXNA2	SEMA3C - (NRP2+PLXNA2)	SEMA3	Secreted Signaling	PMID: 27533782
SEMA3Chigh Mals	Tregs	SEMA3C	NRP2_PLXNA2	0.0002403011104563	0	SEMA3C_NRP2_PLXNA2	SEMA3C - (NRP2+PLXNA2)	SEMA3	Secreted Signaling	PMID: 27533782
SPP1high TREM2low TAMs	Tregs	SEMA3C	NRP2_PLXNA2	0.000145363121726722	0	SEMA3C_NRP2_PLXNA2	SEMA3C - (NRP2+PLXNA2)	SEMA3	Secreted Signaling	PMID: 27533782
SPP1low TREM2high TAMs	Tregs	SEMA3C	NRP2_PLXNA2	4.72064697812263e-05	0	SEMA3C_NRP2_PLXNA2	SEMA3C - (NRP2+PLXNA2)	SEMA3	Secreted Signaling	PMID: 27533782
SPP1low TREM2low TAMs	Tregs	SEMA3C	NRP2_PLXNA2	5.98517934011468e-05	0	SEMA3C_NRP2_PLXNA2	SEMA3C - (NRP2+PLXNA2)	SEMA3	Secreted Signaling	PMID: 27533782
apCAFs	venous ECs	SEMA3C	NRP2_PLXNA2	0.00343009552215106	0	SEMA3C_NRP2_PLXNA2	SEMA3C - (NRP2+PLXNA2)	SEMA3	Secreted Signaling	PMID: 27533782
DES+ SMCs	venous ECs	SEMA3C	NRP2_PLXNA2	0.00461344710509974	0	SEMA3C_NRP2_PLXNA2	SEMA3C - (NRP2+PLXNA2)	SEMA3	Secreted Signaling	PMID: 27533782
iCAFs	venous ECs	SEMA3C	NRP2_PLXNA2	0.00280112353422103	0	SEMA3C_NRP2_PLXNA2	SEMA3C - (NRP2+PLXNA2)	SEMA3	Secreted Signaling	PMID: 27533782
nFibs	venous ECs	SEMA3C	NRP2_PLXNA2	0.00504820462028462	0	SEMA3C_NRP2_PLXNA2	SEMA3C - (NRP2+PLXNA2)	SEMA3	Secreted Signaling	PMID: 27533782
SBSN+ Mals	venous ECs	SEMA3C	NRP2_PLXNA2	0.00381266645712868	0	SEMA3C_NRP2_PLXNA2	SEMA3C - (NRP2+PLXNA2)	SEMA3	Secreted Signaling	PMID: 27533782
SEMA3Chigh Mals	venous ECs	SEMA3C	NRP2_PLXNA2	0.0180552404579318	0	SEMA3C_NRP2_PLXNA2	SEMA3C - (NRP2+PLXNA2)	SEMA3	Secreted Signaling	PMID: 27533782
SPP1high TREM2low TAMs	venous ECs	SEMA3C	NRP2_PLXNA2	0.0109994251393028	0	SEMA3C_NRP2_PLXNA2	SEMA3C - (NRP2+PLXNA2)	SEMA3	Secreted Signaling	PMID: 27533782
SPP1low TREM2high TAMs	venous ECs	SEMA3C	NRP2_PLXNA2	0.00359842536529209	0	SEMA3C_NRP2_PLXNA2	SEMA3C - (NRP2+PLXNA2)	SEMA3	Secreted Signaling	PMID: 27533782
SPP1low TREM2low TAMs	venous ECs	SEMA3C	NRP2_PLXNA2	0.00455800909256761	0	SEMA3C_NRP2_PLXNA2	SEMA3C - (NRP2+PLXNA2)	SEMA3	Secreted Signaling	PMID: 27533782
arterial ECs	apCAFs	SEMA3G	NRP2_PLXNA2	0.00303236095864959	0	SEMA3G_NRP2_PLXNA2	SEMA3G - (NRP2+PLXNA2)	SEMA3	Secreted Signaling	PMID: 27533782
arterial ECs	arterial ECs	SEMA3G	NRP2_PLXNA2	0.00786997004463758	0	SEMA3G_NRP2_PLXNA2	SEMA3G - (NRP2+PLXNA2)	SEMA3	Secreted Signaling	PMID: 27533782
arterial ECs	CCL2+ Pericytes	SEMA3G	NRP2_PLXNA2	0.000163733595020925	0	SEMA3G_NRP2_PLXNA2	SEMA3G - (NRP2+PLXNA2)	SEMA3	Secreted Signaling	PMID: 27533782
arterial ECs	CD209+ TAMs	SEMA3G	NRP2_PLXNA2	0.0012694358767642	0	SEMA3G_NRP2_PLXNA2	SEMA3G - (NRP2+PLXNA2)	SEMA3	Secreted Signaling	PMID: 27533782
arterial ECs	COL14A1+ Pericytes	SEMA3G	NRP2_PLXNA2	0.000180628110417081	0	SEMA3G_NRP2_PLXNA2	SEMA3G - (NRP2+PLXNA2)	SEMA3	Secreted Signaling	PMID: 27533782
arterial ECs	DES+ SMCs	SEMA3G	NRP2_PLXNA2	0.000843932205058964	0	SEMA3G_NRP2_PLXNA2	SEMA3G - (NRP2+PLXNA2)	SEMA3	Secreted Signaling	PMID: 27533782
arterial ECs	Effector CD8+ T cells	SEMA3G	NRP2_PLXNA2	0.000281931963794021	0	SEMA3G_NRP2_PLXNA2	SEMA3G - (NRP2+PLXNA2)	SEMA3	Secreted Signaling	PMID: 27533782
arterial ECs	Exhausted CD4+ T cells	SEMA3G	NRP2_PLXNA2	0.000478344231738241	0	SEMA3G_NRP2_PLXNA2	SEMA3G - (NRP2+PLXNA2)	SEMA3	Secreted Signaling	PMID: 27533782
arterial ECs	Exhausted CD8+ T cells	SEMA3G	NRP2_PLXNA2	0.000304990002483264	0	SEMA3G_NRP2_PLXNA2	SEMA3G - (NRP2+PLXNA2)	SEMA3	Secreted Signaling	PMID: 27533782
arterial ECs	iCAFs	SEMA3G	NRP2_PLXNA2	0.00211417190076827	0	SEMA3G_NRP2_PLXNA2	SEMA3G - (NRP2+PLXNA2)	SEMA3	Secreted Signaling	PMID: 27533782
arterial ECs	IGHG3+ Mals	SEMA3G	NRP2_PLXNA2	8.58027109920101e-05	0	SEMA3G_NRP2_PLXNA2	SEMA3G - (NRP2+PLXNA2)	SEMA3	Secreted Signaling	PMID: 27533782
arterial ECs	mCAFs	SEMA3G	NRP2_PLXNA2	0.00244586402995041	0	SEMA3G_NRP2_PLXNA2	SEMA3G - (NRP2+PLXNA2)	SEMA3	Secreted Signaling	PMID: 27533782
arterial ECs	Naive CD4+ T cells	SEMA3G	NRP2_PLXNA2	0.000220870988295767	0	SEMA3G_NRP2_PLXNA2	SEMA3G - (NRP2+PLXNA2)	SEMA3	Secreted Signaling	PMID: 27533782
arterial ECs	nFibs	SEMA3G	NRP2_PLXNA2	0.000399040619439515	0	SEMA3G_NRP2_PLXNA2	SEMA3G - (NRP2+PLXNA2)	SEMA3	Secreted Signaling	PMID: 27533782
arterial ECs	NK cells	SEMA3G	NRP2_PLXNA2	0.000309519423467869	0	SEMA3G_NRP2_PLXNA2	SEMA3G - (NRP2+PLXNA2)	SEMA3	Secreted Signaling	PMID: 27533782
arterial ECs	POSTN+ Pericytes	SEMA3G	NRP2_PLXNA2	0.000185217394265399	0	SEMA3G_NRP2_PLXNA2	SEMA3G - (NRP2+PLXNA2)	SEMA3	Secreted Signaling	PMID: 27533782
arterial ECs	RERGL+ SMCs	SEMA3G	NRP2_PLXNA2	0.0001436423497462	0	SEMA3G_NRP2_PLXNA2	SEMA3G - (NRP2+PLXNA2)	SEMA3	Secreted Signaling	PMID: 27533782
arterial ECs	SBSN+ Mals	SEMA3G	NRP2_PLXNA2	0.000193873639806706	0	SEMA3G_NRP2_PLXNA2	SEMA3G - (NRP2+PLXNA2)	SEMA3	Secreted Signaling	PMID: 27533782
arterial ECs	SEMA3Chigh Mals	SEMA3G	NRP2_PLXNA2	0.0026923917942209	0	SEMA3G_NRP2_PLXNA2	SEMA3G - (NRP2+PLXNA2)	SEMA3	Secreted Signaling	PMID: 27533782
arterial ECs	SPP1high TREM2low TAMs	SEMA3G	NRP2_PLXNA2	0.00149902061344196	0	SEMA3G_NRP2_PLXNA2	SEMA3G - (NRP2+PLXNA2)	SEMA3	Secreted Signaling	PMID: 27533782
arterial ECs	SPP1low TREM2high TAMs	SEMA3G	NRP2_PLXNA2	0.00128117671688253	0	SEMA3G_NRP2_PLXNA2	SEMA3G - (NRP2+PLXNA2)	SEMA3	Secreted Signaling	PMID: 27533782
arterial ECs	SPP1low TREM2low TAMs	SEMA3G	NRP2_PLXNA2	0.0019167020662097	0	SEMA3G_NRP2_PLXNA2	SEMA3G - (NRP2+PLXNA2)	SEMA3	Secreted Signaling	PMID: 27533782
arterial ECs	stalk-like capillary ECs	SEMA3G	NRP2_PLXNA2	0.00580399489703617	0	SEMA3G_NRP2_PLXNA2	SEMA3G - (NRP2+PLXNA2)	SEMA3	Secreted Signaling	PMID: 27533782
arterial ECs	tip-like capillary ECs	SEMA3G	NRP2_PLXNA2	0.0192823583628496	0	SEMA3G_NRP2_PLXNA2	SEMA3G - (NRP2+PLXNA2)	SEMA3	Secreted Signaling	PMID: 27533782
arterial ECs	Tregs	SEMA3G	NRP2_PLXNA2	0.000234185034358228	0	SEMA3G_NRP2_PLXNA2	SEMA3G - (NRP2+PLXNA2)	SEMA3	Secreted Signaling	PMID: 27533782
arterial ECs	venous ECs	SEMA3G	NRP2_PLXNA2	0.0176036873661432	0	SEMA3G_NRP2_PLXNA2	SEMA3G - (NRP2+PLXNA2)	SEMA3	Secreted Signaling	PMID: 27533782
apCAFs	arterial ECs	SEMA3C	NRP1_NRP2	0.00240256705407843	0	SEMA3C_NRP1_NRP2	SEMA3C - (NRP1+NRP2)	SEMA3	Secreted Signaling	PMID: 27533782
DES+ SMCs	arterial ECs	SEMA3C	NRP1_NRP2	0.00323258056836459	0	SEMA3C_NRP1_NRP2	SEMA3C - (NRP1+NRP2)	SEMA3	Secreted Signaling	PMID: 27533782
iCAFs	arterial ECs	SEMA3C	NRP1_NRP2	0.00196164069733544	0	SEMA3C_NRP1_NRP2	SEMA3C - (NRP1+NRP2)	SEMA3	Secreted Signaling	PMID: 27533782
nFibs	arterial ECs	SEMA3C	NRP1_NRP2	0.0035376718201618	0	SEMA3C_NRP1_NRP2	SEMA3C - (NRP1+NRP2)	SEMA3	Secreted Signaling	PMID: 27533782
SBSN+ Mals	arterial ECs	SEMA3C	NRP1_NRP2	0.00267084117250988	0	SEMA3C_NRP1_NRP2	SEMA3C - (NRP1+NRP2)	SEMA3	Secreted Signaling	PMID: 27533782
SEMA3Chigh Mals	arterial ECs	SEMA3C	NRP1_NRP2	0.0127024076320113	0	SEMA3C_NRP1_NRP2	SEMA3C - (NRP1+NRP2)	SEMA3	Secreted Signaling	PMID: 27533782
SPP1high TREM2low TAMs	arterial ECs	SEMA3C	NRP1_NRP2	0.00772197807383733	0	SEMA3C_NRP1_NRP2	SEMA3C - (NRP1+NRP2)	SEMA3	Secreted Signaling	PMID: 27533782
SPP1low TREM2high TAMs	arterial ECs	SEMA3C	NRP1_NRP2	0.00252059910463494	0	SEMA3C_NRP1_NRP2	SEMA3C - (NRP1+NRP2)	SEMA3	Secreted Signaling	PMID: 27533782
SPP1low TREM2low TAMs	arterial ECs	SEMA3C	NRP1_NRP2	0.00319368265634884	0	SEMA3C_NRP1_NRP2	SEMA3C - (NRP1+NRP2)	SEMA3	Secreted Signaling	PMID: 27533782
apCAFs	CCL2+ Pericytes	SEMA3C	NRP1_NRP2	0.00097084501102397	0	SEMA3C_NRP1_NRP2	SEMA3C - (NRP1+NRP2)	SEMA3	Secreted Signaling	PMID: 27533782
DES+ SMCs	CCL2+ Pericytes	SEMA3C	NRP1_NRP2	0.00130689026712039	0	SEMA3C_NRP1_NRP2	SEMA3C - (NRP1+NRP2)	SEMA3	Secreted Signaling	PMID: 27533782
iCAFs	CCL2+ Pericytes	SEMA3C	NRP1_NRP2	0.00079246388008848	0	SEMA3C_NRP1_NRP2	SEMA3C - (NRP1+NRP2)	SEMA3	Secreted Signaling	PMID: 27533782
nFibs	CCL2+ Pericytes	SEMA3C	NRP1_NRP2	0.0014304955220911	0	SEMA3C_NRP1_NRP2	SEMA3C - (NRP1+NRP2)	SEMA3	Secreted Signaling	PMID: 27533782
SBSN+ Mals	CCL2+ Pericytes	SEMA3C	NRP1_NRP2	0.00107942395276764	0	SEMA3C_NRP1_NRP2	SEMA3C - (NRP1+NRP2)	SEMA3	Secreted Signaling	PMID: 27533782
SEMA3Chigh Mals	CCL2+ Pericytes	SEMA3C	NRP1_NRP2	0.00516464795620696	0	SEMA3C_NRP1_NRP2	SEMA3C - (NRP1+NRP2)	SEMA3	Secreted Signaling	PMID: 27533782
SPP1high TREM2low TAMs	CCL2+ Pericytes	SEMA3C	NRP1_NRP2	0.00313029405511452	0	SEMA3C_NRP1_NRP2	SEMA3C - (NRP1+NRP2)	SEMA3	Secreted Signaling	PMID: 27533782
SPP1low TREM2high TAMs	CCL2+ Pericytes	SEMA3C	NRP1_NRP2	0.00101861199263699	0	SEMA3C_NRP1_NRP2	SEMA3C - (NRP1+NRP2)	SEMA3	Secreted Signaling	PMID: 27533782
SPP1low TREM2low TAMs	CCL2+ Pericytes	SEMA3C	NRP1_NRP2	0.0012911343321826	0	SEMA3C_NRP1_NRP2	SEMA3C - (NRP1+NRP2)	SEMA3	Secreted Signaling	PMID: 27533782
apCAFs	CD209+ TAMs	SEMA3C	NRP1_NRP2	0.00338487139290608	0	SEMA3C_NRP1_NRP2	SEMA3C - (NRP1+NRP2)	SEMA3	Secreted Signaling	PMID: 27533782
DES+ SMCs	CD209+ TAMs	SEMA3C	NRP1_NRP2	0.00455269234007346	0	SEMA3C_NRP1_NRP2	SEMA3C - (NRP1+NRP2)	SEMA3	Secreted Signaling	PMID: 27533782
iCAFs	CD209+ TAMs	SEMA3C	NRP1_NRP2	0.00276416909125097	0	SEMA3C_NRP1_NRP2	SEMA3C - (NRP1+NRP2)	SEMA3	Secreted Signaling	PMID: 27533782
nFibs	CD209+ TAMs	SEMA3C	NRP1_NRP2	0.00498175316161208	0	SEMA3C_NRP1_NRP2	SEMA3C - (NRP1+NRP2)	SEMA3	Secreted Signaling	PMID: 27533782
SBSN+ Mals	CD209+ TAMs	SEMA3C	NRP1_NRP2	0.00376241736049791	0	SEMA3C_NRP1_NRP2	SEMA3C - (NRP1+NRP2)	SEMA3	Secreted Signaling	PMID: 27533782
SEMA3Chigh Mals	CD209+ TAMs	SEMA3C	NRP1_NRP2	0.017820639055422	0	SEMA3C_NRP1_NRP2	SEMA3C - (NRP1+NRP2)	SEMA3	Secreted Signaling	PMID: 27533782
SPP1high TREM2low TAMs	CD209+ TAMs	SEMA3C	NRP1_NRP2	0.0108554901908139	0	SEMA3C_NRP1_NRP2	SEMA3C - (NRP1+NRP2)	SEMA3	Secreted Signaling	PMID: 27533782
SPP1low TREM2high TAMs	CD209+ TAMs	SEMA3C	NRP1_NRP2	0.00355098979752288	0	SEMA3C_NRP1_NRP2	SEMA3C - (NRP1+NRP2)	SEMA3	Secreted Signaling	PMID: 27533782
SPP1low TREM2low TAMs	CD209+ TAMs	SEMA3C	NRP1_NRP2	0.00449798109504869	0	SEMA3C_NRP1_NRP2	SEMA3C - (NRP1+NRP2)	SEMA3	Secreted Signaling	PMID: 27533782
apCAFs	COL14A1+ Pericytes	SEMA3C	NRP1_NRP2	0.000937235836491175	0	SEMA3C_NRP1_NRP2	SEMA3C - (NRP1+NRP2)	SEMA3	Secreted Signaling	PMID: 27533782
DES+ SMCs	COL14A1+ Pericytes	SEMA3C	NRP1_NRP2	0.0012616624096719	0	SEMA3C_NRP1_NRP2	SEMA3C - (NRP1+NRP2)	SEMA3	Secreted Signaling	PMID: 27533782
iCAFs	COL14A1+ Pericytes	SEMA3C	NRP1_NRP2	0.000765025259584213	0	SEMA3C_NRP1_NRP2	SEMA3C - (NRP1+NRP2)	SEMA3	Secreted Signaling	PMID: 27533782
nFibs	COL14A1+ Pericytes	SEMA3C	NRP1_NRP2	0.00138099594377327	0	SEMA3C_NRP1_NRP2	SEMA3C - (NRP1+NRP2)	SEMA3	Secreted Signaling	PMID: 27533782
SBSN+ Mals	COL14A1+ Pericytes	SEMA3C	NRP1_NRP2	0.00104205986150632	0	SEMA3C_NRP1_NRP2	SEMA3C - (NRP1+NRP2)	SEMA3	Secreted Signaling	PMID: 27533782
SEMA3Chigh Mals	COL14A1+ Pericytes	SEMA3C	NRP1_NRP2	0.00498658038642103	0	SEMA3C_NRP1_NRP2	SEMA3C - (NRP1+NRP2)	SEMA3	Secreted Signaling	PMID: 27533782
SPP1high TREM2low TAMs	COL14A1+ Pericytes	SEMA3C	NRP1_NRP2	0.00302215419231212	0	SEMA3C_NRP1_NRP2	SEMA3C - (NRP1+NRP2)	SEMA3	Secreted Signaling	PMID: 27533782
SPP1low TREM2high TAMs	COL14A1+ Pericytes	SEMA3C	NRP1_NRP2	0.000983350825675439	0	SEMA3C_NRP1_NRP2	SEMA3C - (NRP1+NRP2)	SEMA3	Secreted Signaling	PMID: 27533782
SPP1low TREM2low TAMs	COL14A1+ Pericytes	SEMA3C	NRP1_NRP2	0.00124645106352241	0	SEMA3C_NRP1_NRP2	SEMA3C - (NRP1+NRP2)	SEMA3	Secreted Signaling	PMID: 27533782
apCAFs	iCAFs	SEMA3C	NRP1_NRP2	0.00206939777516189	0	SEMA3C_NRP1_NRP2	SEMA3C - (NRP1+NRP2)	SEMA3	Secreted Signaling	PMID: 27533782
DES+ SMCs	iCAFs	SEMA3C	NRP1_NRP2	0.00278463276512094	0	SEMA3C_NRP1_NRP2	SEMA3C - (NRP1+NRP2)	SEMA3	Secreted Signaling	PMID: 27533782
iCAFs	iCAFs	SEMA3C	NRP1_NRP2	0.00168951209728361	0	SEMA3C_NRP1_NRP2	SEMA3C - (NRP1+NRP2)	SEMA3	Secreted Signaling	PMID: 27533782
nFibs	iCAFs	SEMA3C	NRP1_NRP2	0.0030475759232838	0	SEMA3C_NRP1_NRP2	SEMA3C - (NRP1+NRP2)	SEMA3	Secreted Signaling	PMID: 27533782
SBSN+ Mals	iCAFs	SEMA3C	NRP1_NRP2	0.00230055552093279	0	SEMA3C_NRP1_NRP2	SEMA3C - (NRP1+NRP2)	SEMA3	Secreted Signaling	PMID: 27533782
SEMA3Chigh Mals	iCAFs	SEMA3C	NRP1_NRP2	0.0109566237681472	0	SEMA3C_NRP1_NRP2	SEMA3C - (NRP1+NRP2)	SEMA3	Secreted Signaling	PMID: 27533782
SPP1high TREM2low TAMs	iCAFs	SEMA3C	NRP1_NRP2	0.00665607603108297	0	SEMA3C_NRP1_NRP2	SEMA3C - (NRP1+NRP2)	SEMA3	Secreted Signaling	PMID: 27533782
SPP1low TREM2high TAMs	iCAFs	SEMA3C	NRP1_NRP2	0.00217109768222072	0	SEMA3C_NRP1_NRP2	SEMA3C - (NRP1+NRP2)	SEMA3	Secreted Signaling	PMID: 27533782
SPP1low TREM2low TAMs	iCAFs	SEMA3C	NRP1_NRP2	0.0027511101693342	0	SEMA3C_NRP1_NRP2	SEMA3C - (NRP1+NRP2)	SEMA3	Secreted Signaling	PMID: 27533782
apCAFs	mCAFs	SEMA3C	NRP1_NRP2	0.00198668392796678	0	SEMA3C_NRP1_NRP2	SEMA3C - (NRP1+NRP2)	SEMA3	Secreted Signaling	PMID: 27533782
DES+ SMCs	mCAFs	SEMA3C	NRP1_NRP2	0.00267340755483845	0	SEMA3C_NRP1_NRP2	SEMA3C - (NRP1+NRP2)	SEMA3	Secreted Signaling	PMID: 27533782
iCAFs	mCAFs	SEMA3C	NRP1_NRP2	0.00162195760503025	0	SEMA3C_NRP1_NRP2	SEMA3C - (NRP1+NRP2)	SEMA3	Secreted Signaling	PMID: 27533782
nFibs	mCAFs	SEMA3C	NRP1_NRP2	0.00292587891955983	0	SEMA3C_NRP1_NRP2	SEMA3C - (NRP1+NRP2)	SEMA3	Secreted Signaling	PMID: 27533782
SBSN+ Mals	mCAFs	SEMA3C	NRP1_NRP2	0.00220862274522974	0	SEMA3C_NRP1_NRP2	SEMA3C - (NRP1+NRP2)	SEMA3	Secreted Signaling	PMID: 27533782
SEMA3Chigh Mals	mCAFs	SEMA3C	NRP1_NRP2	0.0105224329761875	0	SEMA3C_NRP1_NRP2	SEMA3C - (NRP1+NRP2)	SEMA3	Secreted Signaling	PMID: 27533782
SPP1high TREM2low TAMs	mCAFs	SEMA3C	NRP1_NRP2	0.00639120674075233	0	SEMA3C_NRP1_NRP2	SEMA3C - (NRP1+NRP2)	SEMA3	Secreted Signaling	PMID: 27533782
SPP1low TREM2high TAMs	mCAFs	SEMA3C	NRP1_NRP2	0.00208432737909818	0	SEMA3C_NRP1_NRP2	SEMA3C - (NRP1+NRP2)	SEMA3	Secreted Signaling	PMID: 27533782
SPP1low TREM2low TAMs	mCAFs	SEMA3C	NRP1_NRP2	0.00264122038911988	0	SEMA3C_NRP1_NRP2	SEMA3C - (NRP1+NRP2)	SEMA3	Secreted Signaling	PMID: 27533782
apCAFs	POSTN+ Pericytes	SEMA3C	NRP1_NRP2	0.00119643401161163	0	SEMA3C_NRP1_NRP2	SEMA3C - (NRP1+NRP2)	SEMA3	Secreted Signaling	PMID: 27533782
DES+ SMCs	POSTN+ Pericytes	SEMA3C	NRP1_NRP2	0.00161043806618139	0	SEMA3C_NRP1_NRP2	SEMA3C - (NRP1+NRP2)	SEMA3	Secreted Signaling	PMID: 27533782
iCAFs	POSTN+ Pericytes	SEMA3C	NRP1_NRP2	0.000976644127022178	0	SEMA3C_NRP1_NRP2	SEMA3C - (NRP1+NRP2)	SEMA3	Secreted Signaling	PMID: 27533782
nFibs	POSTN+ Pericytes	SEMA3C	NRP1_NRP2	0.00176270210049255	0	SEMA3C_NRP1_NRP2	SEMA3C - (NRP1+NRP2)	SEMA3	Secreted Signaling	PMID: 27533782
SBSN+ Mals	POSTN+ Pericytes	SEMA3C	NRP1_NRP2	0.00133020914902299	0	SEMA3C_NRP1_NRP2	SEMA3C - (NRP1+NRP2)	SEMA3	Secreted Signaling	PMID: 27533782
SEMA3Chigh Mals	POSTN+ Pericytes	SEMA3C	NRP1_NRP2	0.00635852161082538	0	SEMA3C_NRP1_NRP2	SEMA3C - (NRP1+NRP2)	SEMA3	Secreted Signaling	PMID: 27533782
SPP1high TREM2low TAMs	POSTN+ Pericytes	SEMA3C	NRP1_NRP2	0.00385572372330012	0	SEMA3C_NRP1_NRP2	SEMA3C - (NRP1+NRP2)	SEMA3	Secreted Signaling	PMID: 27533782
SPP1low TREM2high TAMs	POSTN+ Pericytes	SEMA3C	NRP1_NRP2	0.00125528635265868	0	SEMA3C_NRP1_NRP2	SEMA3C - (NRP1+NRP2)	SEMA3	Secreted Signaling	PMID: 27533782
SPP1low TREM2low TAMs	POSTN+ Pericytes	SEMA3C	NRP1_NRP2	0.00159102837380394	0	SEMA3C_NRP1_NRP2	SEMA3C - (NRP1+NRP2)	SEMA3	Secreted Signaling	PMID: 27533782
apCAFs	SPP1high TREM2low TAMs	SEMA3C	NRP1_NRP2	0.00304645052254714	0	SEMA3C_NRP1_NRP2	SEMA3C - (NRP1+NRP2)	SEMA3	Secreted Signaling	PMID: 27533782
DES+ SMCs	SPP1high TREM2low TAMs	SEMA3C	NRP1_NRP2	0.0040979923420923	0	SEMA3C_NRP1_NRP2	SEMA3C - (NRP1+NRP2)	SEMA3	Secreted Signaling	PMID: 27533782
iCAFs	SPP1high TREM2low TAMs	SEMA3C	NRP1_NRP2	0.00248765139577072	0	SEMA3C_NRP1_NRP2	SEMA3C - (NRP1+NRP2)	SEMA3	Secreted Signaling	PMID: 27533782
nFibs	SPP1high TREM2low TAMs	SEMA3C	NRP1_NRP2	0.00448439377424179	0	SEMA3C_NRP1_NRP2	SEMA3C - (NRP1+NRP2)	SEMA3	Secreted Signaling	PMID: 27533782
SBSN+ Mals	SPP1high TREM2low TAMs	SEMA3C	NRP1_NRP2	0.00338637754539884	0	SEMA3C_NRP1_NRP2	SEMA3C - (NRP1+NRP2)	SEMA3	Secreted Signaling	PMID: 27533782
SEMA3Chigh Mals	SPP1high TREM2low TAMs	SEMA3C	NRP1_NRP2	0.0160621852359548	0	SEMA3C_NRP1_NRP2	SEMA3C - (NRP1+NRP2)	SEMA3	Secreted Signaling	PMID: 27533782
SPP1high TREM2low TAMs	SPP1high TREM2low TAMs	SEMA3C	NRP1_NRP2	0.00977748145740359	0	SEMA3C_NRP1_NRP2	SEMA3C - (NRP1+NRP2)	SEMA3	Secreted Signaling	PMID: 27533782
SPP1low TREM2high TAMs	SPP1high TREM2low TAMs	SEMA3C	NRP1_NRP2	0.00319601360052173	0	SEMA3C_NRP1_NRP2	SEMA3C - (NRP1+NRP2)	SEMA3	Secreted Signaling	PMID: 27533782
SPP1low TREM2low TAMs	SPP1high TREM2low TAMs	SEMA3C	NRP1_NRP2	0.00404872315631408	0	SEMA3C_NRP1_NRP2	SEMA3C - (NRP1+NRP2)	SEMA3	Secreted Signaling	PMID: 27533782
apCAFs	SPP1low TREM2high TAMs	SEMA3C	NRP1_NRP2	0.00331442968749491	0	SEMA3C_NRP1_NRP2	SEMA3C - (NRP1+NRP2)	SEMA3	Secreted Signaling	PMID: 27533782
DES+ SMCs	SPP1low TREM2high TAMs	SEMA3C	NRP1_NRP2	0.00445805612040808	0	SEMA3C_NRP1_NRP2	SEMA3C - (NRP1+NRP2)	SEMA3	Secreted Signaling	PMID: 27533782
iCAFs	SPP1low TREM2high TAMs	SEMA3C	NRP1_NRP2	0.00270660958421794	0	SEMA3C_NRP1_NRP2	SEMA3C - (NRP1+NRP2)	SEMA3	Secreted Signaling	PMID: 27533782
nFibs	SPP1low TREM2high TAMs	SEMA3C	NRP1_NRP2	0.00487824181801954	0	SEMA3C_NRP1_NRP2	SEMA3C - (NRP1+NRP2)	SEMA3	Secreted Signaling	PMID: 27533782
SBSN+ Mals	SPP1low TREM2high TAMs	SEMA3C	NRP1_NRP2	0.00368414768582697	0	SEMA3C_NRP1_NRP2	SEMA3C - (NRP1+NRP2)	SEMA3	Secreted Signaling	PMID: 27533782
SEMA3Chigh Mals	SPP1low TREM2high TAMs	SEMA3C	NRP1_NRP2	0.0174550398654014	0	SEMA3C_NRP1_NRP2	SEMA3C - (NRP1+NRP2)	SEMA3	Secreted Signaling	PMID: 27533782
SPP1high TREM2low TAMs	SPP1low TREM2high TAMs	SEMA3C	NRP1_NRP2	0.01063123776382	0	SEMA3C_NRP1_NRP2	SEMA3C - (NRP1+NRP2)	SEMA3	Secreted Signaling	PMID: 27533782
SPP1low TREM2high TAMs	SPP1low TREM2high TAMs	SEMA3C	NRP1_NRP2	0.00347710310520215	0	SEMA3C_NRP1_NRP2	SEMA3C - (NRP1+NRP2)	SEMA3	Secreted Signaling	PMID: 27533782
SPP1low TREM2low TAMs	SPP1low TREM2high TAMs	SEMA3C	NRP1_NRP2	0.00440447711885815	0	SEMA3C_NRP1_NRP2	SEMA3C - (NRP1+NRP2)	SEMA3	Secreted Signaling	PMID: 27533782
apCAFs	SPP1low TREM2low TAMs	SEMA3C	NRP1_NRP2	0.00411642669855121	0	SEMA3C_NRP1_NRP2	SEMA3C - (NRP1+NRP2)	SEMA3	Secreted Signaling	PMID: 27533782
DES+ SMCs	SPP1low TREM2low TAMs	SEMA3C	NRP1_NRP2	0.00553524112582428	0	SEMA3C_NRP1_NRP2	SEMA3C - (NRP1+NRP2)	SEMA3	Secreted Signaling	PMID: 27533782
iCAFs	SPP1low TREM2low TAMs	SEMA3C	NRP1_NRP2	0.00336202766177869	0	SEMA3C_NRP1_NRP2	SEMA3C - (NRP1+NRP2)	SEMA3	Secreted Signaling	PMID: 27533782
nFibs	SPP1low TREM2low TAMs	SEMA3C	NRP1_NRP2	0.00605633722922884	0	SEMA3C_NRP1_NRP2	SEMA3C - (NRP1+NRP2)	SEMA3	Secreted Signaling	PMID: 27533782
SBSN+ Mals	SPP1low TREM2low TAMs	SEMA3C	NRP1_NRP2	0.00457519519500491	0	SEMA3C_NRP1_NRP2	SEMA3C - (NRP1+NRP2)	SEMA3	Secreted Signaling	PMID: 27533782
SEMA3Chigh Mals	SPP1low TREM2low TAMs	SEMA3C	NRP1_NRP2	0.021604491109767	0	SEMA3C_NRP1_NRP2	SEMA3C - (NRP1+NRP2)	SEMA3	Secreted Signaling	PMID: 27533782
SPP1high TREM2low TAMs	SPP1low TREM2low TAMs	SEMA3C	NRP1_NRP2	0.0131802799393614	0	SEMA3C_NRP1_NRP2	SEMA3C - (NRP1+NRP2)	SEMA3	Secreted Signaling	PMID: 27533782
SPP1low TREM2high TAMs	SPP1low TREM2low TAMs	SEMA3C	NRP1_NRP2	0.00431829187883988	0	SEMA3C_NRP1_NRP2	SEMA3C - (NRP1+NRP2)	SEMA3	Secreted Signaling	PMID: 27533782
SPP1low TREM2low TAMs	SPP1low TREM2low TAMs	SEMA3C	NRP1_NRP2	0.00546878712812441	0	SEMA3C_NRP1_NRP2	SEMA3C - (NRP1+NRP2)	SEMA3	Secreted Signaling	PMID: 27533782
apCAFs	stalk-like capillary ECs	SEMA3C	NRP1_NRP2	0.00248135273888056	0	SEMA3C_NRP1_NRP2	SEMA3C - (NRP1+NRP2)	SEMA3	Secreted Signaling	PMID: 27533782
DES+ SMCs	stalk-like capillary ECs	SEMA3C	NRP1_NRP2	0.00333849321411061	0	SEMA3C_NRP1_NRP2	SEMA3C - (NRP1+NRP2)	SEMA3	Secreted Signaling	PMID: 27533782
iCAFs	stalk-like capillary ECs	SEMA3C	NRP1_NRP2	0.00202599675989654	0	SEMA3C_NRP1_NRP2	SEMA3C - (NRP1+NRP2)	SEMA3	Secreted Signaling	PMID: 27533782
nFibs	stalk-like capillary ECs	SEMA3C	NRP1_NRP2	0.00365354387173918	0	SEMA3C_NRP1_NRP2	SEMA3C - (NRP1+NRP2)	SEMA3	Secreted Signaling	PMID: 27533782
SBSN+ Mals	stalk-like capillary ECs	SEMA3C	NRP1_NRP2	0.00275839985605379	0	SEMA3C_NRP1_NRP2	SEMA3C - (NRP1+NRP2)	SEMA3	Secreted Signaling	PMID: 27533782
SEMA3Chigh Mals	stalk-like capillary ECs	SEMA3C	NRP1_NRP2	0.0131145085516703	0	SEMA3C_NRP1_NRP2	SEMA3C - (NRP1+NRP2)	SEMA3	Secreted Signaling	PMID: 27533782
SPP1high TREM2low TAMs	stalk-like capillary ECs	SEMA3C	NRP1_NRP2	0.00797380518182285	0	SEMA3C_NRP1_NRP2	SEMA3C - (NRP1+NRP2)	SEMA3	Secreted Signaling	PMID: 27533782
SPP1low TREM2high TAMs	stalk-like capillary ECs	SEMA3C	NRP1_NRP2	0.00260324523088552	0	SEMA3C_NRP1_NRP2	SEMA3C - (NRP1+NRP2)	SEMA3	Secreted Signaling	PMID: 27533782
SPP1low TREM2low TAMs	stalk-like capillary ECs	SEMA3C	NRP1_NRP2	0.00329832506358275	0	SEMA3C_NRP1_NRP2	SEMA3C - (NRP1+NRP2)	SEMA3	Secreted Signaling	PMID: 27533782
apCAFs	tip-like capillary ECs	SEMA3C	NRP1_NRP2	0.00543170141265177	0	SEMA3C_NRP1_NRP2	SEMA3C - (NRP1+NRP2)	SEMA3	Secreted Signaling	PMID: 27533782
DES+ SMCs	tip-like capillary ECs	SEMA3C	NRP1_NRP2	0.00730053009240019	0	SEMA3C_NRP1_NRP2	SEMA3C - (NRP1+NRP2)	SEMA3	Secreted Signaling	PMID: 27533782
iCAFs	tip-like capillary ECs	SEMA3C	NRP1_NRP2	0.00443733190060817	0	SEMA3C_NRP1_NRP2	SEMA3C - (NRP1+NRP2)	SEMA3	Secreted Signaling	PMID: 27533782
nFibs	tip-like capillary ECs	SEMA3C	NRP1_NRP2	0.00798647857456813	0	SEMA3C_NRP1_NRP2	SEMA3C - (NRP1+NRP2)	SEMA3	Secreted Signaling	PMID: 27533782
SBSN+ Mals	tip-like capillary ECs	SEMA3C	NRP1_NRP2	0.00603616648750598	0	SEMA3C_NRP1_NRP2	SEMA3C - (NRP1+NRP2)	SEMA3	Secreted Signaling	PMID: 27533782
SEMA3Chigh Mals	tip-like capillary ECs	SEMA3C	NRP1_NRP2	0.0283484676894312	0	SEMA3C_NRP1_NRP2	SEMA3C - (NRP1+NRP2)	SEMA3	Secreted Signaling	PMID: 27533782
SPP1high TREM2low TAMs	tip-like capillary ECs	SEMA3C	NRP1_NRP2	0.0173411950622192	0	SEMA3C_NRP1_NRP2	SEMA3C - (NRP1+NRP2)	SEMA3	Secreted Signaling	PMID: 27533782
SPP1low TREM2high TAMs	tip-like capillary ECs	SEMA3C	NRP1_NRP2	0.00569769724519312	0	SEMA3C_NRP1_NRP2	SEMA3C - (NRP1+NRP2)	SEMA3	Secreted Signaling	PMID: 27533782
SPP1low TREM2low TAMs	tip-like capillary ECs	SEMA3C	NRP1_NRP2	0.00721303642695939	0	SEMA3C_NRP1_NRP2	SEMA3C - (NRP1+NRP2)	SEMA3	Secreted Signaling	PMID: 27533782
apCAFs	venous ECs	SEMA3C	NRP1_NRP2	0.00433758810117127	0	SEMA3C_NRP1_NRP2	SEMA3C - (NRP1+NRP2)	SEMA3	Secreted Signaling	PMID: 27533782
DES+ SMCs	venous ECs	SEMA3C	NRP1_NRP2	0.00583218411856706	0	SEMA3C_NRP1_NRP2	SEMA3C - (NRP1+NRP2)	SEMA3	Secreted Signaling	PMID: 27533782
iCAFs	venous ECs	SEMA3C	NRP1_NRP2	0.00354280199499373	0	SEMA3C_NRP1_NRP2	SEMA3C - (NRP1+NRP2)	SEMA3	Secreted Signaling	PMID: 27533782
nFibs	venous ECs	SEMA3C	NRP1_NRP2	0.00638105551833143	0	SEMA3C_NRP1_NRP2	SEMA3C - (NRP1+NRP2)	SEMA3	Secreted Signaling	PMID: 27533782
SBSN+ Mals	venous ECs	SEMA3C	NRP1_NRP2	0.00482088532936813	0	SEMA3C_NRP1_NRP2	SEMA3C - (NRP1+NRP2)	SEMA3	Secreted Signaling	PMID: 27533782
SEMA3Chigh Mals	venous ECs	SEMA3C	NRP1_NRP2	0.0227437681020561	0	SEMA3C_NRP1_NRP2	SEMA3C - (NRP1+NRP2)	SEMA3	Secreted Signaling	PMID: 27533782
SPP1high TREM2low TAMs	venous ECs	SEMA3C	NRP1_NRP2	0.0138816230318063	0	SEMA3C_NRP1_NRP2	SEMA3C - (NRP1+NRP2)	SEMA3	Secreted Signaling	PMID: 27533782
SPP1low TREM2high TAMs	venous ECs	SEMA3C	NRP1_NRP2	0.0045502492472511	0	SEMA3C_NRP1_NRP2	SEMA3C - (NRP1+NRP2)	SEMA3	Secreted Signaling	PMID: 27533782
SPP1low TREM2low TAMs	venous ECs	SEMA3C	NRP1_NRP2	0.00576218579278358	0	SEMA3C_NRP1_NRP2	SEMA3C - (NRP1+NRP2)	SEMA3	Secreted Signaling	PMID: 27533782
apCAFs	arterial ECs	SEMA3C	PLXND1	0.00344851676761645	0	SEMA3C_PLXND1	SEMA3C - PLXND1	SEMA3	Secreted Signaling	PMID: 27533782
DES+ SMCs	arterial ECs	SEMA3C	PLXND1	0.00463819393384183	0	SEMA3C_PLXND1	SEMA3C - PLXND1	SEMA3	Secreted Signaling	PMID: 27533782
iCAFs	arterial ECs	SEMA3C	PLXND1	0.00281617644620467	0	SEMA3C_PLXND1	SEMA3C - PLXND1	SEMA3	Secreted Signaling	PMID: 27533782
nFibs	arterial ECs	SEMA3C	PLXND1	0.00507527162573216	0	SEMA3C_PLXND1	SEMA3C - PLXND1	SEMA3	Secreted Signaling	PMID: 27533782
SBSN+ Mals	arterial ECs	SEMA3C	PLXND1	0.00383313438797614	0	SEMA3C_PLXND1	SEMA3C - PLXND1	SEMA3	Secreted Signaling	PMID: 27533782
SEMA3Chigh Mals	arterial ECs	SEMA3C	PLXND1	0.0181507751511828	0	SEMA3C_PLXND1	SEMA3C - PLXND1	SEMA3	Secreted Signaling	PMID: 27533782
SPP1high TREM2low TAMs	arterial ECs	SEMA3C	PLXND1	0.0110580462205793	0	SEMA3C_PLXND1	SEMA3C - PLXND1	SEMA3	Secreted Signaling	PMID: 27533782
SPP1low TREM2high TAMs	arterial ECs	SEMA3C	PLXND1	0.00361774734038823	0	SEMA3C_PLXND1	SEMA3C - PLXND1	SEMA3	Secreted Signaling	PMID: 27533782
SPP1low TREM2low TAMs	arterial ECs	SEMA3C	PLXND1	0.00458245991724001	0	SEMA3C_PLXND1	SEMA3C - PLXND1	SEMA3	Secreted Signaling	PMID: 27533782
apCAFs	CCL2+ Pericytes	SEMA3C	PLXND1	0.00117313216176264	0	SEMA3C_PLXND1	SEMA3C - PLXND1	SEMA3	Secreted Signaling	PMID: 27533782
DES+ SMCs	CCL2+ Pericytes	SEMA3C	PLXND1	0.00157908578610441	0	SEMA3C_PLXND1	SEMA3C - PLXND1	SEMA3	Secreted Signaling	PMID: 27533782
iCAFs	CCL2+ Pericytes	SEMA3C	PLXND1	0.000957618819388874	0	SEMA3C_PLXND1	SEMA3C - PLXND1	SEMA3	Secreted Signaling	PMID: 27533782
nFibs	CCL2+ Pericytes	SEMA3C	PLXND1	0.00172839065023303	0	SEMA3C_PLXND1	SEMA3C - PLXND1	SEMA3	Secreted Signaling	PMID: 27533782
SBSN+ Mals	CCL2+ Pericytes	SEMA3C	PLXND1	0.00130430528562883	0	SEMA3C_PLXND1	SEMA3C - PLXND1	SEMA3	Secreted Signaling	PMID: 27533782
SEMA3Chigh Mals	CCL2+ Pericytes	SEMA3C	PLXND1	0.00623531013883534	0	SEMA3C_PLXND1	SEMA3C - PLXND1	SEMA3	Secreted Signaling	PMID: 27533782
SPP1high TREM2low TAMs	CCL2+ Pericytes	SEMA3C	PLXND1	0.00378082537560507	0	SEMA3C_PLXND1	SEMA3C - PLXND1	SEMA3	Secreted Signaling	PMID: 27533782
SPP1low TREM2high TAMs	CCL2+ Pericytes	SEMA3C	PLXND1	0.00123083970214001	0	SEMA3C_PLXND1	SEMA3C - PLXND1	SEMA3	Secreted Signaling	PMID: 27533782
SPP1low TREM2low TAMs	CCL2+ Pericytes	SEMA3C	PLXND1	0.001560053374444	0	SEMA3C_PLXND1	SEMA3C - PLXND1	SEMA3	Secreted Signaling	PMID: 27533782
apCAFs	CD209+ TAMs	SEMA3C	PLXND1	0.00172923535691653	0	SEMA3C_PLXND1	SEMA3C - PLXND1	SEMA3	Secreted Signaling	PMID: 27533782
DES+ SMCs	CD209+ TAMs	SEMA3C	PLXND1	0.00232717598237614	0	SEMA3C_PLXND1	SEMA3C - PLXND1	SEMA3	Secreted Signaling	PMID: 27533782
iCAFs	CD209+ TAMs	SEMA3C	PLXND1	0.00141170599808685	0	SEMA3C_PLXND1	SEMA3C - PLXND1	SEMA3	Secreted Signaling	PMID: 27533782
nFibs	CD209+ TAMs	SEMA3C	PLXND1	0.00254703342133014	0	SEMA3C_PLXND1	SEMA3C - PLXND1	SEMA3	Secreted Signaling	PMID: 27533782
SBSN+ Mals	CD209+ TAMs	SEMA3C	PLXND1	0.00192246917174822	0	SEMA3C_PLXND1	SEMA3C - PLXND1	SEMA3	Secreted Signaling	PMID: 27533782
SEMA3Chigh Mals	CD209+ TAMs	SEMA3C	PLXND1	0.00916902385758231	0	SEMA3C_PLXND1	SEMA3C - PLXND1	SEMA3	Secreted Signaling	PMID: 27533782
SPP1high TREM2low TAMs	CD209+ TAMs	SEMA3C	PLXND1	0.00556617223953229	0	SEMA3C_PLXND1	SEMA3C - PLXND1	SEMA3	Secreted Signaling	PMID: 27533782
SPP1low TREM2high TAMs	CD209+ TAMs	SEMA3C	PLXND1	0.00181424848022128	0	SEMA3C_PLXND1	SEMA3C - PLXND1	SEMA3	Secreted Signaling	PMID: 27533782
SPP1low TREM2low TAMs	CD209+ TAMs	SEMA3C	PLXND1	0.00229914774936699	0	SEMA3C_PLXND1	SEMA3C - PLXND1	SEMA3	Secreted Signaling	PMID: 27533782
apCAFs	COL14A1+ Pericytes	SEMA3C	PLXND1	0.00117012066471441	0	SEMA3C_PLXND1	SEMA3C - PLXND1	SEMA3	Secreted Signaling	PMID: 27533782
DES+ SMCs	COL14A1+ Pericytes	SEMA3C	PLXND1	0.00157503382627075	0	SEMA3C_PLXND1	SEMA3C - PLXND1	SEMA3	Secreted Signaling	PMID: 27533782
iCAFs	COL14A1+ Pericytes	SEMA3C	PLXND1	0.000955160028311542	0	SEMA3C_PLXND1	SEMA3C - PLXND1	SEMA3	Secreted Signaling	PMID: 27533782
nFibs	COL14A1+ Pericytes	SEMA3C	PLXND1	0.00172395623321192	0	SEMA3C_PLXND1	SEMA3C - PLXND1	SEMA3	Secreted Signaling	PMID: 27533782
SBSN+ Mals	COL14A1+ Pericytes	SEMA3C	PLXND1	0.00130095749828813	0	SEMA3C_PLXND1	SEMA3C - PLXND1	SEMA3	Secreted Signaling	PMID: 27533782
SEMA3Chigh Mals	COL14A1+ Pericytes	SEMA3C	PLXND1	0.00621938465791918	0	SEMA3C_PLXND1	SEMA3C - PLXND1	SEMA3	Secreted Signaling	PMID: 27533782
SPP1high TREM2low TAMs	COL14A1+ Pericytes	SEMA3C	PLXND1	0.00377114505567561	0	SEMA3C_PLXND1	SEMA3C - PLXND1	SEMA3	Secreted Signaling	PMID: 27533782
SPP1low TREM2high TAMs	COL14A1+ Pericytes	SEMA3C	PLXND1	0.00122768024863058	0	SEMA3C_PLXND1	SEMA3C - PLXND1	SEMA3	Secreted Signaling	PMID: 27533782
SPP1low TREM2low TAMs	COL14A1+ Pericytes	SEMA3C	PLXND1	0.00155605017597474	0	SEMA3C_PLXND1	SEMA3C - PLXND1	SEMA3	Secreted Signaling	PMID: 27533782
apCAFs	iCAFs	SEMA3C	PLXND1	0.000965022953904914	0	SEMA3C_PLXND1	SEMA3C - PLXND1	SEMA3	Secreted Signaling	PMID: 27533782
DES+ SMCs	iCAFs	SEMA3C	PLXND1	0.00129905560179494	0	SEMA3C_PLXND1	SEMA3C - PLXND1	SEMA3	Secreted Signaling	PMID: 27533782
iCAFs	iCAFs	SEMA3C	PLXND1	0.000787710712702969	0	SEMA3C_PLXND1	SEMA3C - PLXND1	SEMA3	Secreted Signaling	PMID: 27533782
nFibs	iCAFs	SEMA3C	PLXND1	0.00142192091169827	0	SEMA3C_PLXND1	SEMA3C - PLXND1	SEMA3	Secreted Signaling	PMID: 27533782
SBSN+ Mals	iCAFs	SEMA3C	PLXND1	0.00107295145828198	0	SEMA3C_PLXND1	SEMA3C - PLXND1	SEMA3	Secreted Signaling	PMID: 27533782
SEMA3Chigh Mals	iCAFs	SEMA3C	PLXND1	0.00513380533624212	0	SEMA3C_PLXND1	SEMA3C - PLXND1	SEMA3	Secreted Signaling	PMID: 27533782
SPP1high TREM2low TAMs	iCAFs	SEMA3C	PLXND1	0.00311156233929154	0	SEMA3C_PLXND1	SEMA3C - PLXND1	SEMA3	Secreted Signaling	PMID: 27533782
SPP1low TREM2high TAMs	iCAFs	SEMA3C	PLXND1	0.00101250377218687	0	SEMA3C_PLXND1	SEMA3C - PLXND1	SEMA3	Secreted Signaling	PMID: 27533782
SPP1low TREM2low TAMs	iCAFs	SEMA3C	PLXND1	0.00128339400059547	0	SEMA3C_PLXND1	SEMA3C - PLXND1	SEMA3	Secreted Signaling	PMID: 27533782
apCAFs	mCAFs	SEMA3C	PLXND1	0.00100898549347541	0	SEMA3C_PLXND1	SEMA3C - PLXND1	SEMA3	Secreted Signaling	PMID: 27533782
DES+ SMCs	mCAFs	SEMA3C	PLXND1	0.00135821462855489	0	SEMA3C_PLXND1	SEMA3C - PLXND1	SEMA3	Secreted Signaling	PMID: 27533782
iCAFs	mCAFs	SEMA3C	PLXND1	0.00082360228346598	0	SEMA3C_PLXND1	SEMA3C - PLXND1	SEMA3	Secreted Signaling	PMID: 27533782
nFibs	mCAFs	SEMA3C	PLXND1	0.00148666689879712	0	SEMA3C_PLXND1	SEMA3C - PLXND1	SEMA3	Secreted Signaling	PMID: 27533782
SBSN+ Mals	mCAFs	SEMA3C	PLXND1	0.00112182526253757	0	SEMA3C_PLXND1	SEMA3C - PLXND1	SEMA3	Secreted Signaling	PMID: 27533782
SEMA3Chigh Mals	mCAFs	SEMA3C	PLXND1	0.00536666054449631	0	SEMA3C_PLXND1	SEMA3C - PLXND1	SEMA3	Secreted Signaling	PMID: 27533782
SPP1high TREM2low TAMs	mCAFs	SEMA3C	PLXND1	0.0032529941146128	0	SEMA3C_PLXND1	SEMA3C - PLXND1	SEMA3	Secreted Signaling	PMID: 27533782
SPP1low TREM2high TAMs	mCAFs	SEMA3C	PLXND1	0.00105862705358787	0	SEMA3C_PLXND1	SEMA3C - PLXND1	SEMA3	Secreted Signaling	PMID: 27533782
SPP1low TREM2low TAMs	mCAFs	SEMA3C	PLXND1	0.00134184075590459	0	SEMA3C_PLXND1	SEMA3C - PLXND1	SEMA3	Secreted Signaling	PMID: 27533782
apCAFs	POSTN+ Pericytes	SEMA3C	PLXND1	0.00141542888262105	0	SEMA3C_PLXND1	SEMA3C - PLXND1	SEMA3	Secreted Signaling	PMID: 27533782
DES+ SMCs	POSTN+ Pericytes	SEMA3C	PLXND1	0.00190506755995253	0	SEMA3C_PLXND1	SEMA3C - PLXND1	SEMA3	Secreted Signaling	PMID: 27533782
iCAFs	POSTN+ Pericytes	SEMA3C	PLXND1	0.00115545527291637	0	SEMA3C_PLXND1	SEMA3C - PLXND1	SEMA3	Secreted Signaling	PMID: 27533782
nFibs	POSTN+ Pericytes	SEMA3C	PLXND1	0.00208513010659972	0	SEMA3C_PLXND1	SEMA3C - PLXND1	SEMA3	Secreted Signaling	PMID: 27533782
SBSN+ Mals	POSTN+ Pericytes	SEMA3C	PLXND1	0.0015736515964539	0	SEMA3C_PLXND1	SEMA3C - PLXND1	SEMA3	Secreted Signaling	PMID: 27533782
SEMA3Chigh Mals	POSTN+ Pericytes	SEMA3C	PLXND1	0.0075152737867309	0	SEMA3C_PLXND1	SEMA3C - PLXND1	SEMA3	Secreted Signaling	PMID: 27533782
SPP1high TREM2low TAMs	POSTN+ Pericytes	SEMA3C	PLXND1	0.00455925217146138	0	SEMA3C_PLXND1	SEMA3C - PLXND1	SEMA3	Secreted Signaling	PMID: 27533782
SPP1low TREM2high TAMs	POSTN+ Pericytes	SEMA3C	PLXND1	0.00148503751953155	0	SEMA3C_PLXND1	SEMA3C - PLXND1	SEMA3	Secreted Signaling	PMID: 27533782
SPP1low TREM2low TAMs	POSTN+ Pericytes	SEMA3C	PLXND1	0.00188211356033621	0	SEMA3C_PLXND1	SEMA3C - PLXND1	SEMA3	Secreted Signaling	PMID: 27533782
apCAFs	SPP1high TREM2low TAMs	SEMA3C	PLXND1	0.00113961716790557	0	SEMA3C_PLXND1	SEMA3C - PLXND1	SEMA3	Secreted Signaling	PMID: 27533782
DES+ SMCs	SPP1high TREM2low TAMs	SEMA3C	PLXND1	0.00153399099042233	0	SEMA3C_PLXND1	SEMA3C - PLXND1	SEMA3	Secreted Signaling	PMID: 27533782
iCAFs	SPP1high TREM2low TAMs	SEMA3C	PLXND1	0.000930255051730924	0	SEMA3C_PLXND1	SEMA3C - PLXND1	SEMA3	Secreted Signaling	PMID: 27533782
nFibs	SPP1high TREM2low TAMs	SEMA3C	PLXND1	0.00167903924622412	0	SEMA3C_PLXND1	SEMA3C - PLXND1	SEMA3	Secreted Signaling	PMID: 27533782
SBSN+ Mals	SPP1high TREM2low TAMs	SEMA3C	PLXND1	0.00126704758505672	0	SEMA3C_PLXND1	SEMA3C - PLXND1	SEMA3	Secreted Signaling	PMID: 27533782
SEMA3Chigh Mals	SPP1high TREM2low TAMs	SEMA3C	PLXND1	0.00605805187381106	0	SEMA3C_PLXND1	SEMA3C - PLXND1	SEMA3	Secreted Signaling	PMID: 27533782
SPP1high TREM2low TAMs	SPP1high TREM2low TAMs	SEMA3C	PLXND1	0.00367308564234314	0	SEMA3C_PLXND1	SEMA3C - PLXND1	SEMA3	Secreted Signaling	PMID: 27533782
SPP1low TREM2high TAMs	SPP1high TREM2low TAMs	SEMA3C	PLXND1	0.00119567804588151	0	SEMA3C_PLXND1	SEMA3C - PLXND1	SEMA3	Secreted Signaling	PMID: 27533782
SPP1low TREM2low TAMs	SPP1high TREM2low TAMs	SEMA3C	PLXND1	0.00151550127249478	0	SEMA3C_PLXND1	SEMA3C - PLXND1	SEMA3	Secreted Signaling	PMID: 27533782
apCAFs	SPP1low TREM2high TAMs	SEMA3C	PLXND1	0.00158681993424695	0	SEMA3C_PLXND1	SEMA3C - PLXND1	SEMA3	Secreted Signaling	PMID: 27533782
DES+ SMCs	SPP1low TREM2high TAMs	SEMA3C	PLXND1	0.00213562104225079	0	SEMA3C_PLXND1	SEMA3C - PLXND1	SEMA3	Secreted Signaling	PMID: 27533782
iCAFs	SPP1low TREM2high TAMs	SEMA3C	PLXND1	0.00129540755045355	0	SEMA3C_PLXND1	SEMA3C - PLXND1	SEMA3	Secreted Signaling	PMID: 27533782
nFibs	SPP1low TREM2high TAMs	SEMA3C	PLXND1	0.00233742393390799	0	SEMA3C_PLXND1	SEMA3C - PLXND1	SEMA3	Secreted Signaling	PMID: 27533782
SBSN+ Mals	SPP1low TREM2high TAMs	SEMA3C	PLXND1	0.00176416762794553	0	SEMA3C_PLXND1	SEMA3C - PLXND1	SEMA3	Secreted Signaling	PMID: 27533782
SEMA3Chigh Mals	SPP1low TREM2high TAMs	SEMA3C	PLXND1	0.00841905386575745	0	SEMA3C_PLXND1	SEMA3C - PLXND1	SEMA3	Secreted Signaling	PMID: 27533782
SPP1high TREM2low TAMs	SPP1low TREM2high TAMs	SEMA3C	PLXND1	0.00510937382189395	0	SEMA3C_PLXND1	SEMA3C - PLXND1	SEMA3	Secreted Signaling	PMID: 27533782
SPP1low TREM2high TAMs	SPP1low TREM2high TAMs	SEMA3C	PLXND1	0.00166484326962792	0	SEMA3C_PLXND1	SEMA3C - PLXND1	SEMA3	Secreted Signaling	PMID: 27533782
SPP1low TREM2low TAMs	SPP1low TREM2high TAMs	SEMA3C	PLXND1	0.0021098949953245	0	SEMA3C_PLXND1	SEMA3C - PLXND1	SEMA3	Secreted Signaling	PMID: 27533782
apCAFs	SPP1low TREM2low TAMs	SEMA3C	PLXND1	0.00155220654512273	0	SEMA3C_PLXND1	SEMA3C - PLXND1	SEMA3	Secreted Signaling	PMID: 27533782
DES+ SMCs	SPP1low TREM2low TAMs	SEMA3C	PLXND1	0.00208906167281268	0	SEMA3C_PLXND1	SEMA3C - PLXND1	SEMA3	Secreted Signaling	PMID: 27533782
iCAFs	SPP1low TREM2low TAMs	SEMA3C	PLXND1	0.00126714268791846	0	SEMA3C_PLXND1	SEMA3C - PLXND1	SEMA3	Secreted Signaling	PMID: 27533782
nFibs	SPP1low TREM2low TAMs	SEMA3C	PLXND1	0.00228647507498423	0	SEMA3C_PLXND1	SEMA3C - PLXND1	SEMA3	Secreted Signaling	PMID: 27533782
SBSN+ Mals	SPP1low TREM2low TAMs	SEMA3C	PLXND1	0.00172569243042083	0	SEMA3C_PLXND1	SEMA3C - PLXND1	SEMA3	Secreted Signaling	PMID: 27533782
SEMA3Chigh Mals	SPP1low TREM2low TAMs	SEMA3C	PLXND1	0.00823663806071704	0	SEMA3C_PLXND1	SEMA3C - PLXND1	SEMA3	Secreted Signaling	PMID: 27533782
SPP1high TREM2low TAMs	SPP1low TREM2low TAMs	SEMA3C	PLXND1	0.00499830744277482	0	SEMA3C_PLXND1	SEMA3C - PLXND1	SEMA3	Secreted Signaling	PMID: 27533782
SPP1low TREM2high TAMs	SPP1low TREM2low TAMs	SEMA3C	PLXND1	0.00162853072931133	0	SEMA3C_PLXND1	SEMA3C - PLXND1	SEMA3	Secreted Signaling	PMID: 27533782
SPP1low TREM2low TAMs	SPP1low TREM2low TAMs	SEMA3C	PLXND1	0.00206389532777097	0	SEMA3C_PLXND1	SEMA3C - PLXND1	SEMA3	Secreted Signaling	PMID: 27533782
apCAFs	stalk-like capillary ECs	SEMA3C	PLXND1	0.00187922905425198	0	SEMA3C_PLXND1	SEMA3C - PLXND1	SEMA3	Secreted Signaling	PMID: 27533782
DES+ SMCs	stalk-like capillary ECs	SEMA3C	PLXND1	0.0025289035986106	0	SEMA3C_PLXND1	SEMA3C - PLXND1	SEMA3	Secreted Signaling	PMID: 27533782
iCAFs	stalk-like capillary ECs	SEMA3C	PLXND1	0.00153419956026767	0	SEMA3C_PLXND1	SEMA3C - PLXND1	SEMA3	Secreted Signaling	PMID: 27533782
nFibs	stalk-like capillary ECs	SEMA3C	PLXND1	0.00276776616523654	0	SEMA3C_PLXND1	SEMA3C - PLXND1	SEMA3	Secreted Signaling	PMID: 27533782
SBSN+ Mals	stalk-like capillary ECs	SEMA3C	PLXND1	0.00208918887262266	0	SEMA3C_PLXND1	SEMA3C - PLXND1	SEMA3	Secreted Signaling	PMID: 27533782
SEMA3Chigh Mals	stalk-like capillary ECs	SEMA3C	PLXND1	0.00995790681314667	0	SEMA3C_PLXND1	SEMA3C - PLXND1	SEMA3	Secreted Signaling	PMID: 27533782
SPP1high TREM2low TAMs	stalk-like capillary ECs	SEMA3C	PLXND1	0.00604696543811553	0	SEMA3C_PLXND1	SEMA3C - PLXND1	SEMA3	Secreted Signaling	PMID: 27533782
SPP1low TREM2high TAMs	stalk-like capillary ECs	SEMA3C	PLXND1	0.00197160164331158	0	SEMA3C_PLXND1	SEMA3C - PLXND1	SEMA3	Secreted Signaling	PMID: 27533782
SPP1low TREM2low TAMs	stalk-like capillary ECs	SEMA3C	PLXND1	0.00249845186634516	0	SEMA3C_PLXND1	SEMA3C - PLXND1	SEMA3	Secreted Signaling	PMID: 27533782
apCAFs	tip-like capillary ECs	SEMA3C	PLXND1	0.0057276220615265	0	SEMA3C_PLXND1	SEMA3C - PLXND1	SEMA3	Secreted Signaling	PMID: 27533782
DES+ SMCs	tip-like capillary ECs	SEMA3C	PLXND1	0.00769747706952137	0	SEMA3C_PLXND1	SEMA3C - PLXND1	SEMA3	Secreted Signaling	PMID: 27533782
iCAFs	tip-like capillary ECs	SEMA3C	PLXND1	0.00467933389412638	0	SEMA3C_PLXND1	SEMA3C - PLXND1	SEMA3	Secreted Signaling	PMID: 27533782
nFibs	tip-like capillary ECs	SEMA3C	PLXND1	0.00842040582023914	0	SEMA3C_PLXND1	SEMA3C - PLXND1	SEMA3	Secreted Signaling	PMID: 27533782
SBSN+ Mals	tip-like capillary ECs	SEMA3C	PLXND1	0.00636480781986771	0	SEMA3C_PLXND1	SEMA3C - PLXND1	SEMA3	Secreted Signaling	PMID: 27533782
SEMA3Chigh Mals	tip-like capillary ECs	SEMA3C	PLXND1	0.0298554219057217	0	SEMA3C_PLXND1	SEMA3C - PLXND1	SEMA3	Secreted Signaling	PMID: 27533782
SPP1high TREM2low TAMs	tip-like capillary ECs	SEMA3C	PLXND1	0.0182740267975765	0	SEMA3C_PLXND1	SEMA3C - PLXND1	SEMA3	Secreted Signaling	PMID: 27533782
SPP1low TREM2high TAMs	tip-like capillary ECs	SEMA3C	PLXND1	0.00600802188229894	0	SEMA3C_PLXND1	SEMA3C - PLXND1	SEMA3	Secreted Signaling	PMID: 27533782
SPP1low TREM2low TAMs	tip-like capillary ECs	SEMA3C	PLXND1	0.00760526261398992	0	SEMA3C_PLXND1	SEMA3C - PLXND1	SEMA3	Secreted Signaling	PMID: 27533782
apCAFs	venous ECs	SEMA3C	PLXND1	0.00458610268473073	0	SEMA3C_PLXND1	SEMA3C - PLXND1	SEMA3	Secreted Signaling	PMID: 27533782
DES+ SMCs	venous ECs	SEMA3C	PLXND1	0.00616579870824511	0	SEMA3C_PLXND1	SEMA3C - PLXND1	SEMA3	Secreted Signaling	PMID: 27533782
iCAFs	venous ECs	SEMA3C	PLXND1	0.00374595200610363	0	SEMA3C_PLXND1	SEMA3C - PLXND1	SEMA3	Secreted Signaling	PMID: 27533782
nFibs	venous ECs	SEMA3C	PLXND1	0.00674585379721368	0	SEMA3C_PLXND1	SEMA3C - PLXND1	SEMA3	Secreted Signaling	PMID: 27533782
SBSN+ Mals	venous ECs	SEMA3C	PLXND1	0.0050969478413094	0	SEMA3C_PLXND1	SEMA3C - PLXND1	SEMA3	Secreted Signaling	PMID: 27533782
SEMA3Chigh Mals	venous ECs	SEMA3C	PLXND1	0.0240213907114074	0	SEMA3C_PLXND1	SEMA3C - PLXND1	SEMA3	Secreted Signaling	PMID: 27533782
SPP1high TREM2low TAMs	venous ECs	SEMA3C	PLXND1	0.0146688905117597	0	SEMA3C_PLXND1	SEMA3C - PLXND1	SEMA3	Secreted Signaling	PMID: 27533782
SPP1low TREM2high TAMs	venous ECs	SEMA3C	PLXND1	0.00481088901068102	0	SEMA3C_PLXND1	SEMA3C - PLXND1	SEMA3	Secreted Signaling	PMID: 27533782
SPP1low TREM2low TAMs	venous ECs	SEMA3C	PLXND1	0.00609182084946076	0	SEMA3C_PLXND1	SEMA3C - PLXND1	SEMA3	Secreted Signaling	PMID: 27533782
